# Supplementary material for: Whole-genome Sequencing Association Analysis of Quantitative Platelet Traits in A Large Cohort of β-thalassemia
Source: Genomics Proteomics Bioinformatics. 2024 Sep 27;23(2):qzae065. doi: 10.1093/gpbjnl/qzae065 (PMC12373638; doi:10.1093/gpbjnl/qzae065)
Supplement: qzae065_Supplementary_Data [file qzae065_supplementary_data.zip]

Archive with 10 entries (10 files):
- Table S5-done.docx
- Table S4-done.xlsx
- supplementary material captions.docx
- figure S2.tif
- Figure S1.tif
- Table S6-done.xlsx
- Table S1-done.xlsx
- Figure S3.tif
- Table S2-done.xlsx
- Table S3-done.xlsx
