# Supplementary material for: Whole-genome Sequencing Association Analysis of Quantitative Platelet Traits in A Large Cohort of β-thalassemia
Source: Genomics Proteomics Bioinformatics. 2024 Sep 27;23(2):qzae065. doi: 10.1093/gpbjnl/qzae065 (PMC12373638; doi:10.1093/gpbjnl/qzae065)
Supplement: qzae065_Supplementary_Data [file qzae065_supplementary_data.zip › Table S4-done.xlsx]

## Sheet: Table S4
Table S4 The top 50 items in gene set-based enrichment test of PLT and MPV in β-thalassemia cohort
Trait	NO.	NGENES	BETA	BETA_STD	SE	P	Biological item
PLT	1	25	0.64553	0.024007	0.16384	4.09e-05	hp limb myoclonus
PLT	2	4	1.4152	0.021065	0.37783	9.02e-05	gobp negative regulation of cholesterol efflux
PLT	3	11	0.86961	0.02146	0.25467	0.00032004	gobp positive regulation of hair follicle development
PLT	4	139	0.22979	0.020086	0.067809	0.00035193	hp abnormal fourth ventricle morphology
PLT	5	38	0.46022	0.021093	0.13597	0.00035715	hp hyperlipoproteinemia
PLT	6	6	1.1998	0.021871	0.35835	0.00040769	gobp positive regulation of tau protein kinase activity
PLT	7	281	0.16072	0.019896	0.048177	0.00042577	gocc late endosome
PLT	8	7	1.0188	0.020059	0.30584	0.0004332	gobp regulation of cytoplasmic mrna processing body assembly
PLT	9	9	0.82786	0.018481	0.25232	0.00051816	gobp mannose metabolic process
PLT	10	103	0.26179	0.019718	0.079838	0.00052198	hp abnormal circulating proteinogenic amino acid concentration
PLT	11	86	0.29166	0.020084	0.090329	0.00062258	hp restrictive ventilatory defect
PLT	12	24	0.53743	0.019583	0.16687	0.00064079	hp broad neck
PLT	13	102	0.264	0.019789	0.082088	0.00065117	gomf snare binding
PLT	14	5	1.0713	0.017827	0.33409	0.0006728	hp loss of purkinje cells in the cerebellar vermis
PLT	15	51	0.37915	0.020125	0.11829	0.00067579	gobp positive regulation of receptor mediated endocytosis
PLT	16	17	0.58447	0.017928	0.18518	0.00080022	hp deep venous thrombosis
PLT	17	10	0.87611	0.020615	0.27937	0.00085788	gomf type ii transforming growth factor beta receptor binding
PLT	18	11	0.79488	0.019616	0.25473	0.00090448	hp abnormal circulating branched chain amino acid concentration
PLT	19	18	0.64184	0.020258	0.20757	0.00099539	gomf syntaxin 1 binding
PLT	20	5	1.4035	0.023356	0.45544	0.0010308	gobp positive regulation of hair follicle maturation
PLT	21	266	0.15207	0.018323	0.049424	0.0010479	hp abnormal fetal morphology
PLT	22	413	0.12496	0.018684	0.040649	0.0010576	hp neonatal onset
PLT	23	8	0.95687	0.02014	0.31253	0.0011021	gobp response to cgmp
PLT	24	12	0.73243	0.018878	0.23931	0.0011061	gobp negative regulation of sterol transport
PLT	25	43	0.38816	0.018923	0.12722	0.0011418	hp abnormal ldl cholesterol concentration
PLT	26	103	0.24758	0.018648	0.081214	0.001152	gobp regulation of receptor mediated endocytosis
PLT	27	22	0.55538	0.019377	0.18271	0.0011861	hp right atrial enlargement
PLT	28	9	0.86072	0.019214	0.28382	0.0012141	gomf structural constituent of myelin sheath
PLT	29	19	0.63006	0.020431	0.20899	0.0012876	gobp protein localization to cell cell junction
PLT	30	31	0.44277	0.018333	0.14883	0.0014669	hp increased ldl cholesterol concentration
PLT	31	17	0.63274	0.019409	0.2141	0.0015638	gobp nucleotide sugar biosynthetic process
PLT	32	6	0.89553	0.016324	0.30468	0.0016473	hp penile freckling
PLT	33	79	0.277	0.018284	0.094908	0.0017606	gocc platelet alpha granule
PLT	34	10	0.77735	0.018291	0.2672	0.0018141	gobp somatic stem cell division
PLT	35	35	0.41031	0.01805	0.14216	0.0019515	gobp regulation of synaptic transmission gabaergic
PLT	36	45	0.34141	0.017025	0.11892	0.0020494	hp metatarsus adductus
PLT	37	4	1.1603	0.01727	0.40995	0.0023278	gomf histone h3k9 trimethyltransferase activity
PLT	38	22	0.53647	0.018717	0.18974	0.0023492	hp restrictive cardiomyopathy
PLT	39	150	0.17873	0.016225	0.063266	0.0023659	gocc late endosome membrane
PLT	40	20	0.58963	0.019616	0.20873	0.0023679	hp abnormal gonadotropin releasing hormone concentration
PLT	41	18	0.52362	0.016527	0.18674	0.0025262	gobp regulation of fibrinolysis
PLT	42	7	0.99837	0.019656	0.35617	0.0025337	gobp platelet degranulation
PLT	43	36	0.35615	0.015889	0.12708	0.0025376	gobp dopamine receptor signaling pathway
PLT	44	9	0.64574	0.014415	0.23437	0.0029354	gobp regulation of modification of postsynaptic structure
PLT	45	75	0.25699	0.016531	0.093374	0.0029621	hp recurrent fever
PLT	46	6	0.85556	0.015596	0.31099	0.002973	gomf 5 deoxyribose 5 phosphate lyase activity
PLT	47	47	0.33411	0.017026	0.12194	0.0030747	hp cubitus valgus
PLT	48	16	0.60754	0.01808	0.22233	0.0031447	gobp positive regulation of glial cell proliferation
PLT	49	55	0.33992	0.018735	0.12449	0.0031658	gomf calcium dependent phospholipid binding
PLT	50	2	1.2445	0.013099	0.45889	0.003347	hp decreased prealbumin level
MPV	1	36	0.49026	0.021872	0.12174	2.84e-05	hp tetraplegia
MPV	2	9	1.0082	0.022506	0.25741	4.51e-05	hp anisopoikilocytosis
MPV	3	5	1.4754	0.024551	0.41071	0.00016441	hp anterior polar cataract
MPV	4	46	0.43713	0.022038	0.12506	0.00023743	gomf amino acid binding
MPV	5	28	0.53087	0.020892	0.15423	0.00028929	gomf atp dependent protein folding chaperone
MPV	6	7	1.0708	0.021083	0.31173	0.00029689	gobp regulation of srebp signaling pathway
MPV	7	11	0.91252	0.022519	0.26938	0.0003535	hp osteochondrosis
MPV	8	7	1.1251	0.022152	0.34253	0.00051132	gobp positive regulation of prostaglandin biosynthetic process
MPV	9	31	0.5662	0.023444	0.17299	0.00053315	gomf chemokine binding
MPV	10	9	0.75276	0.016804	0.23091	0.00055817	gobp mitochondrial rna modification
MPV	11	14	0.64506	0.017958	0.19873	0.00058641	gobp trna threonylcarbamoyladenosine metabolic process
MPV	12	23	0.68712	0.024511	0.2122	0.0006027	gomf c c chemokine binding
MPV	13	79	0.28385	0.018737	0.088684	0.00068679	gobp ubiquitin dependent erad pathway
MPV	14	10	0.83299	0.019601	0.26228	0.00074788	hp nuchal rigidity
MPV	15	263	0.19385	0.023228	0.061631	0.00083087	gobp cell cell adhesion via plasma membrane adhesion molecules
MPV	16	14	0.73908	0.020575	0.23791	0.00094785	gobp serine family amino acid catabolic process
MPV	17	8	1.0425	0.021942	0.33787	0.0010175	gobp positive regulation of unsaturated fatty acid biosynthetic process
MPV	18	132	0.23537	0.020053	0.076315	0.0010223	gobp endocrine system development
MPV	19	10	0.77045	0.018129	0.25102	0.0010746	gocc catalytic step 1 spliceosome
MPV	20	94	0.24831	0.017872	0.081052	0.0010953	gocc p body
MPV	21	217	0.16877	0.018393	0.05541	0.0011618	gobp phagocytosis
MPV	22	6	1.0382	0.018925	0.342	0.0012014	gomf epoxide hydrolase activity
MPV	23	10	0.86404	0.020331	0.28606	0.0012638	hp premature thelarche
MPV	24	17	0.5938	0.018214	0.19757	0.0013277	hp abnormal fetal gastrointestinal system morphology
MPV	25	102	0.24072	0.018044	0.080358	0.0013718	hp choreoathetosis
MPV	26	11	0.70698	0.017447	0.23615	0.0013797	gocc endoplasmic reticulum chaperone complex
MPV	27	7	0.96232	0.018947	0.32266	0.0014318	gobp positive regulation of intrinsic apoptotic signaling pathway by p53 class mediator
MPV	28	13	0.66538	0.01785	0.22421	0.0015022	gobp regulation of cellular response to osmotic stress
MPV	29	382	0.12846	0.018489	0.043317	0.0015123	gobp response to virus
MPV	30	2	2.1709	0.02285	0.73649	0.0016031	hp heinz bodies
MPV	31	5	0.917	0.01526	0.31359	0.001729	gobp positive regulation of cgmp mediated signaling
MPV	32	60	0.2717	0.015639	0.093035	0.00175	gobp autophagosome maturation
MPV	33	27	0.47374	0.018308	0.16254	0.0017829	hp progressive gait ataxia
MPV	34	5	1.2177	0.020263	0.41794	0.0017889	gobp l serine catabolic process
MPV	35	52	0.32287	0.017304	0.11123	0.0018515	gomf protein folding chaperone
MPV	36	1185	0.07113	0.017616	0.024856	0.0021096	gobp positive regulation of protein metabolic process
MPV	37	161	0.24436	0.022974	0.085865	0.0022176	gobp homophilic cell adhesion via plasma membrane adhesion molecules
MPV	38	4	1.2566	0.018704	0.44258	0.0022634	gocc microvesicle
MPV	39	9	0.79857	0.017827	0.28194	0.0023125	gomf toxic substance binding
MPV	40	10	0.76	0.017883	0.26946	0.0024005	hp elevated transferrin saturation
MPV	41	9	0.82101	0.018328	0.29114	0.0024044	gocc smad protein complex
MPV	42	19	0.61003	0.019781	0.21646	0.0024176	gobp positive regulation of transforming growth factor beta production
MPV	43	15	0.56478	0.016274	0.20071	0.0024496	gobp regulation of viral transcription
MPV	44	9	0.75251	0.016799	0.26768	0.0024706	hp hyperplasia of the maxilla
MPV	45	8	0.85705	0.018039	0.30545	0.0025124	gomf snrnp binding
MPV	46	48	0.36871	0.018988	0.13144	0.0025165	gomf peptide hormone binding
MPV	47	4	1.0538	0.015685	0.37799	0.0026559	gobp citrulline biosynthetic process
MPV	48	16	0.66295	0.019729	0.23849	0.0027227	gobp paraxial mesoderm development
MPV	49	16	0.55519	0.016522	0.19988	0.0027408	gobp regulation of response to osmotic stress
MPV	50	6	0.97896	0.017845	0.3529	0.0027714	gobp response to l ascorbic acid
Note: NO, the rank of this item in each trait; NGENES, the number of genes belong to this item; BETA, MAGMA regression coefficient; BETA_STD, standard deviation; SE, standard error.
