# Supplementary material for: Whole-genome Sequencing Association Analysis of Quantitative Platelet Traits in A Large Cohort of β-thalassemia
Source: Genomics Proteomics Bioinformatics. 2024 Sep 27;23(2):qzae065. doi: 10.1093/gpbjnl/qzae065 (PMC12373638; doi:10.1093/gpbjnl/qzae065)
Supplement: qzae065_Supplementary_Data [file qzae065_supplementary_data.zip › Table S6-done.xlsx]

## Sheet: Sheet1
Table S6 The phenotype of platelet trait with homozygous or heterozygous patients of rs78326374 (C>A), rs144319949 (C>A), and rs117379094 (T>C)
PLT(109/l) rs78326374 (C>A)			PLT(109/l) rs144319949 (C>A)		MPV (fl) rs117379094 (T>C)
C/C	C/A	A/A	C/C	C/A	T/T	T/C
299	103	344	344	227	9.9	11.3
347	251	219	94	249	8.7	9.9
219	288	339	299	399	10.2	9.3
221	285	274	219	384	10.7	9.6
282	369	280	339	358	10.5	9.4
200	362	276	274	339	8.7	8.5
140	555	281	280	467	10.3	9.4
305	185	273	276	484	11.5	9.7
206	277	288	281	283	8.8	9.7
325	139	328	103	263	9.6	8.8
407	185	205	347	204	11.7	9
476	58	169	219	356	10.5	9.7
374	219	165	273	629	10.7	11.5
301	300	338	251	594	9.3	10.5
321	210	288	288	573	11	9.2
376	227	271	288	184	9.7	9.1
298	98	101	285	246	8.9	8.2
255	399	125	221	273	10.5	11.2
380	318	323	369	481	11.8	10.1
248	187	266	328	240	10.3	9.9
495	326	224	362	379	9	10.1
160	238	292	205	364	9.4	9
410	456	249	555	443	9.8	9.7
290	205	194	282	327	11.1	8.8
360	299	283	169	173	10.6	11.8
264	252	313	165	422	9.9	11
204	199	107	200	396	11.3	10.5
244	315	269	185	280	8.5	11.4
347	255	243	140	220	10.1	12.8
320	197	486	338	328	16.3	10.7
174	417	185	305	130	10.1	9.3
384	439	182	288	306	10.7	9.5
215	164	190	206	479	10.9	10.1
395	145	310	271	492	14.7	9.3
265	444	157	277	242	10	11.3
290	450	228	325	260	11	9.9
186	122	330	139	263	12.7	9.8
441	254	232	185	743	9.9	9.4
457	330	204	58	563	8.7	11.4
258	283	217	219	119	10.8	11.9
163	434	379	101	291	9.4	12.9
147	334	467	125	350	10.6	9.1
173	515	164	323	245	11.4	10.5
321	358	421	407	356	10.7	9.2
358	421	177	476	476	9.3	10.5
357	200	344	374	539	11.4	12.5
214	260	224	266	343	9.1	10
350	555	311	300	536	10.9	10.8
484	313	215	224	300	15.1	10.5
280	356	101	292	435	12	10.2
564	401	199	210	521	9.4	11.6
265	275	115	155	590	12.4	9.9
298	191	302	301	453	10.5	9.7
261	666	296	98		9.6	9.7
449	339	378	321		12	12.9
283	173	443	376		10.5	8.2
355	327	249	194		9.4	8.8
243	289	239	298		9	11.8
313	496	234	318		9.8	8.8
377	129	549	283		10	10.4
401	463	209	187		10.1	9.3
452	333	254	255		11.8	11.5
204	218	235	380		10.1	7.9
269	419	238	248		10.5	16.4
177	260	325	495		10.9	10
212	345	295	326		11.7	9.2
164	189	292	238		9.3	10.2
292	152	350	456		9.4	10.8
369	380	296	205		8.7	9.3
416	199	400	299		10.9	9.1
517	304	228	313		8.9	12
89	263	285	107		9	9.2
290	407	205	160		8.5	9.2
274	324	325	252		8.2	10.2
390	317	408	199		11.8	11.2
223	206	320	410		8.9	8.6
594	249	98	290		9.3	9.5
269	164	154	360		13.6	10.6
338	310	208	269		10	10.3
605	508	368	243		10.4	11.2
431	152	308	264		10	8.5
268	130	227	204		15.7	11
284	423	268	244		9.9	9.6
279	375	216	486		9.6	10
264	260	244	315		10.4	9.2
331	241	274	255		9.6	10.1
300	186	441	347		10.6	9.6
278	270	519	197		9.6	10
472	294	456	417		9.7	10.9
404	263	443	320		11.2	10.4
444	193	308	185		11.2	10
407	356	359	182		9.5	10.1
184	268	202	174		9.5	10.3
302	298	417	190		9.9	9
157	245	233	439		8.9	9.2
326	423	115	215		13.1	10
257	335	445	395		10.5	10.8
385	251	162	164		11.3	10.9
317	629	406	145		10.5	9.6
210	388	285	310		10	12.7
277	374	344	265		10	11.7
315	480	558	444		12.1	9.4
188	290	201	450		8.9	11.2
366	352	81	290		8.3	12.7
540	341	151	186		10.2	10.5
414	328	517	441		10.6	10.1
316	451	277	157		10.5	11.9
308	314	315	457		11.2	12.5
346	411	126	228		10.7	10.4
445	422	306	258		12.5	9.5
227	432	220	163		9	9.5
318	353	241	330		11.1	12.1
192	246	132	122		9	11
255	252	220	147		9.1	10.2
486	385	193	254		9.5	10.1
335	387	104	330		9	10.2
211	402	111	283		10.6	9.5
481	311	246	173		9.5	10.7
261	573	382	434		9.4	9.4
240	279	130	334		8.6	10.6
364	343	153	221		10.8	10.5
445	331	306	321		10.3	10
293	291	220	358		8.1	8.9
454	403	264	515		11.3
111	316	100	421		9.1
267	335	235	357		10.3
226	405	316	200		9
254	218	178	260		8.5
339	311	271	555		10.3
224	218	343	313		11
264	449	280	356		10.3
372	263	338	214		10.6
266	220	311	232		9.1
285	318	236	401		9.4
468	286	352	275		11
557	170	134	191		10.4
367	326	395	666		9.9
173	317	315	204		9.2
315	246	379	173		10.7
630	273	263	217		9.6
383	261	229	379		11.3
464	205	743	350		9.8
215	323	400	327		9.7
214	224	220	292		10.3
413	269	299	287		10.7
574	221	231	289		8.9
826	337	330	496		11.2
478	271	223	280		12.2
282	379	232	129		11.1
440	143	493	164		10.4
491	68	222	421		11.1
336	252	114	463		10.1
222	307	295	564		11
394	218	125	265		11.8
231	260	502	333		9.1
234	372	236	298		11.5
308	374	151	261		10.8
427	1235	282	218		10
248	235	424	449		11.6
99	235	250	419		12.1
180	289	314	260		10.9
322	117	322	345		11.3
351	327	338	189		10
246	417	170	355		10.4
220	162	195	152		9.7
218	418	474	380		11.2
466	352	254	243		9.2
242	227	263	199		10.7
441	390	275	313		11.6
244	339	173	304		9
361	368	292	377		12.1
359	366	330	401		12.3
418	165	201	452		10.7
188	217	336	269		11
341	219	345	407		12.3
143	90	225	177		11.3
228	586	234	324		10.4
152	242	232	344		12.5
275	422	224	317		12.8
293	510	315	224		13.3
272	266	225	206		14.5
255	361	406	177		13.2
271	333	343	212		12
287	346	300	249		8.8
431	126	319	164		12.8
443	593	317	310		14.6
212	396	226	508		13
479	478	417	152		10.6
492	182	380	130		9
298	145	290	311		10
373	212	186	423		9.9
473	254	359	375		11.9
325	293	282	260		12.5
187	175	333	241		12
232	265	214	215		11.6
301	389	188	186		12.7
137	105	274	270		12.3
270	393	497	101		11.1
339	295	490	294		11.2
361	275	314	164		14.1
254	280	405	263		11.4
328	192	172	193		9.9
293	396	320	199		10.4
276	143	321	268		10.5
240	343	562	298		13.9
275	205	278	115		10.6
339	253	203	302		10.7
289	144		296		9.2
348	272		292		10.1
229	262		245		7.9
341	177		369		11
385	246		378		9.3
191	376		423		10.1
263	226		212		11.2
137	122		416		12.2
370	238		517		12.1
277	171		335		10.6
410	328		251		9.9
563	332		443		12
315	156		89		9.3
291	368		324		10.5
119	511		290		11.7
360	278		249		10.1
367	173		274		17.5
427	139		208		11.7
283	123		388		12.9
375	212		374		9.7
323	262		480		11
237	204		390		9.9
363	168		290		11.9
406	263		352		13.7
297	355		239		11.4
528	295		234		14.1
336	366		549		12
179	240		223		10.9
189	242		341		10.2
318	142		328		10.8
149	316		451		11.6
261	295		269		10.3
260	252		319		10.9
294	330		314		10.8
212	171		209		10.7
380	242		338		13.8
319	205		262		13.8
300	385		605		11.3
385	398		431		13.7
384	305		411		9.8
489	228		251		11.4
181	260		422		9.7
371	261		254		11.6
399	222		256		14.1
426	338		235		13
343	301		268		12.5
378	201		432		10.6
335	352		238		12.2
318	205		284		11.1
195	279		353		12
552	207		403		11.4
372	401		325		9.4
387	176		295		13.6
279	473		279		13.8
352	345		246		10.9
512	232		252		11.4
343	311		264		11.6
336	291		385		13.2
211	280		331		10.1
278	268		387		14
219	291		402		10.9
403	187		311		10.4
422	347		300		11
316	218		279		9.7
435	255		292		10.6
309	194		278		14.2
211	239		343		11.3
294	212		331		12.9
367	172		472		12
353	92		404		14.6
349	369		444		12.4
205	215		407		12.1
208	206		302		12.4
435	351		157		11.7
427	149		326		10.5
528	570		291		12.4
392	585		403		11.5
485	187		316		12.7
454	239		257		13.1
211	384		335		9.6
363	259		350		12.1
312	267		385		12
314	392		296		10.6
412	350		317		10
204	612		210		13.3
686	245		405		11.5
261	278		218		11.2
599	377		311		10.5
590	400		218		9.5
453	249		277		12.1
453	140		400		10.3
365	395		228		11.1
383	43		449		10.8
394	251		285		12.4
345	372		205		12.2
263	362		263		10.1
388	246		220		16.4
331	356		318		13.4
263	317		315		11.2
217	476		325		11.6
357	313		286		10.8
249	272		188		12.4
275	264		170		12.5
186	493		366		11.8
301	223		540		11.7
	240		408		10.3
	539		414		12.3
	502		320		11.7
	398		245		12.3
	381		316		10.6
	177		326		11.3
	234		308		11.6
	279		346		11.6
	256		317		12.4
	516		445		11.1
	355		227		10.5
	208		261		10.9
	167		318		11.2
	202		205		9.9
	244		323		9.6
	526		98		13
	171		224		11.6
	214		269		15.1
	425		192		12.3
	536		154		10
	364		255		10.9
	110		208		15.8
	333		221		14.1
	256		368		14.6
	371		486		10.5
	379		308		10
	503		337		11.2
	462		335		14.1
	261		227		10.8
	350		268		9
	433		211		12.8
	278		292		12.7
	414		261		11.9
	345		271		12.1
	239		216		12.7
	423		244		13.6
	234		274		15.9
	521		441		11.2
	101		143		12.8
	328		364		11.5
	393		68		11.1
	514		519		10.5
	250		456		9.5
	369		445		12.9
	377		293		11.1
	354		252		13.1
	280		454		8.8
	442		307		12
	331		111		9.8
	253		218		10.9
	409		260		11
	247		372		9.8
	332		267		11.7
	389		374		12
	251		1235		11.8
	393		235		9.7
	316		235		11.1
	198		226		10.8
	373		289		11.1
	370		308		10
			117		9.5
			254		12.4
			339		9.2
			417		10
			224		10.1
			154		12.6
			162		12.3
			264		10.8
			372		9.6
			359		12.5
			418		10.4
			202		10.7
			352		10
			266		10.5
			417		10
			285		10.2
			468		10.7
			227		10.4
			390		10.1
			557		10
			339		9.8
			367		12.1
			233		11
			315		10.7
			450		8.5
			630		10.4
			115		9.5
			383		9.4
			464		10.3
			445		9
			215		9.3
			162		9.9
			368		11.2
			366		11.4
			165		10.3
			214		9.1
			413		11.6
			217		9.4
			574		14.4
			406		10.7
			219		10
			90		10.6
			285		12.3
			586		11.5
			344		9.1
			558		12.2
			201		11.8
			242		9.7
			826		11
			81		9
			478		11.2
			151		9.5
			282		10
			440		10.5
			517		9.5
			491		9.4
			510		10.3
			266		9.9
			361		15.3
			333		9.6
			346		9.1
			126		15
			593		10.7
			277		10.1
			336		9.9
			478		9.8
			182		8.6
			222		11.3
			394		10.2
			145		10.9
			212		10.5
			254		9.7
			293		8.9
			175		10
			265		9.7
			389		10.4
			231		9.8
			315		9.4
			105		10.7
			393		11.6
			234		9.4
			308		10.7
			295		8.7
			427		12.6
			275		10.2
			248		8
			99		10.6
			180		9.6
			322		11.7
			351		9.1
			246		10
			126		12.3
			306		8.1
			192		8.4
			396		10.3
			218		11.5
			466		9.7
			220		9.5
			143		9.9
			242		11.2
			343		11.8
			441		10.7
			205		11.1
			244		12
			361		10.8
			253		9.5
			144		10.8
			272		9.6
			262		10.4
			177		8.9
			246		8.8
			359		10
			241		10
			132		10.2
			418		9.2
			188		8.8
			376		16.3
			220		10.6
			226		7.9
			193		9.9
			122		9.5
			238		10.9
			171		8.9
			341		9
			143		10.3
			228		9.7
			332		10.6
			156		9.7
			368		11.5
			511		10.4
			152		14.4
			104		9.5
			278		10.2
			111		9.7
			275		9
			246		8.8
			382		10.6
			293		10.1
			173		9.8
			272		8.8
			139		10.6
			153		14.1
			123		10.1
			212		10
			220		9.1
			264		10
			255		11.4
			100		9.6
			262		10.4
			271		9.2
			235		8.5
			316		10.2
			204		9.6
			178		12.4
			168		12.4
			263		8.3
			287		10.4
			271		9.6
			431		9.9
			355		9
			443		10
			295		10.7
			366		8.8
			240		9
			242		8.9
			142		13.9
			212		9.6
			316		10
			343		9.3
			298		10.4
			373		13.4
			280		10.1
			473		9.8
			325		14.6
			187		10.9
			232		11.1
			338		10.6
			311		10.7
			301		10.7
			295		9.7
			236		9.3
			252		11.4
			352		8.7
			137		12.3
			270		10.1
			330		10.4
			134		11.4
			171		12
			339		12
			395		11.9
			205		10
			385		10.9
			361		11.9
			398		10.5
			305		9.2
			254		11.1
			328		9.7
			228		12.4
			293		11.7
			261		13.3
			222		10.4
			276		11.6
			338		10.2
			301		15.8
			315		10.9
			379		9.8
			240		9.9
			275		10.9
			339		11.9
			201		11.2
			289		11.2
			348		12.3
			229		9.7
			341		10.2
			352		12.4
			205		9.7
			385		9.7
			263		10.5
			229		12.3
			279		11.7
			191		10.2
			207		13.3
			137		9.8
			370		12
			277		13.1
			410		10.6
			401		12.6
			176		8.4
			473		9.3
			400		10.8
			315		10.9
			345		10.8
			232		10.6
			220		10.4
			311		12.3
			291		11
			299		11.1
			360		9.6
			231		9.7
			330		10.8
			367		12.7
			427		12.3
			291		9.7
			223		10.3
			280		11.2
			283		14.2
			268		8.9
			375		10.9
			323		10.4
			237		9
			363		10.8
			406		14.7
			297		9.7
			187		10.7
			528		11.7
			232		10.5
			336		12.4
			493		10.7
			222		12.5
			347		11.9
			179		9.3
			189		11.7
			114		10.1
			318		11
			149		11
			261		9
			260		9.7
			218		11.4
			295		10.4
			294		10.3
			212		10.4
			255		8.9
			125		11.7
			194		11.9
			239		9
			380		11.7
			319		13.8
			300		9.3
			385		11.8
			384		12
			489		10.7
			502		9.1
			181		10.3
			212		11.9
			371		13.1
			172		11.3
			399		12.4
			426		11.6
			92		13.5
			369		14.7
			236		11.3
			151		9.1
			215		11.5
			206		11.6
			351		12.2
			149		11.2
			570		7.7
			585		9.4
			187		10.8
			343		10.6
			239		13.5
			384		10.1
			259		12.9
			267		9.6
			392		11.5
			378		9.9
			612		11.9
			282		12.4
			424		9.5
			335		10.5
			278		11.1
			377		12.6
			318		10.2
			400		9.3
			249		11.5
			140		9.4
			395		13
			43		13
			251		9.3
			372		10.5
			362		9.7
			195		11.2
			246		16.5
			250		11.1
			314		11.5
			317		11.4
			313		10.8
			272		10.5
			552		8.4
			264		10
			322		11.5
			493		11.4
			223		9.4
			240		9
			372		11.2
			338		11.1
			387		12.4
			170		14.6
			195		9
			502		10.7
			474		12.4
			254		13.1
			398		10.7
			279		11.5
			381		12.2
			177		11.6
			352		10.2
			234		12.2
			512		12.6
			279		10.4
			263		13
			275		11
			173		10.3
			292		11.1
			256		12.9
			330		11.1
			201		11
			516		12.5
			336		9.9
			345		11.3
			355		11.7
			208		11.7
			225		10.6
			167		11.7
			202		11.9
			244		14
			234		10.9
			232		9.8
			224		13.6
			336		9.8
			526		10.5
			211		10.6
			278		11.6
			219		10.6
			171		12.6
			214		12.8
			425		10.6
			315		9.6
			225		11.8
			364		10.3
			110		14.6
			333		11.9
			406		11.6
			422		11.5
			316		11.6
			343		11.3
			256		11.8
			435		9.7
			309		14.3
			371		9.7
			211		11.1
			319		11.3
			294		8.9
			367		10.6
			353		9.6
			349		10.3
			205		13.1
			379		10.3
			208		10.7
			503		10.7
			427		9.2
			462		10
			317		11.2
			261
			350
			330
			377
			433
			226
			278
			528
			417
			414
			392
			504
			485
			454
			218
			345
			239
			346
			380
			423
			211
			234
			363
			312
			290
			314
			101
			328
			393
			186
			412
			514
			250
			204
			247
			686
			359
			346
			261
			599
			282
			333
			214
			453
			369
			377
			188
			274
			354
			280
			442
			331
			497
			253
			490
			314
			409
			365
			405
			172
			383
			394
			320
			247
			332
			389
			345
			263
			251
			393
			321
			562
			388
			331
			278
			316
			263
			198
			203
			217
			357
			249
			373
			275
			186
			370
			301
