# Supplementary material for: Whole-genome Sequencing Association Analysis of Quantitative Platelet Traits in A Large Cohort of β-thalassemia
Source: Genomics Proteomics Bioinformatics. 2024 Sep 27;23(2):qzae065. doi: 10.1093/gpbjnl/qzae065 (PMC12373638; doi:10.1093/gpbjnl/qzae065)
Supplement: qzae065_Supplementary_Data [file qzae065_supplementary_data.zip › Table S1-done.xlsx]

## Sheet: Table S1
Table S1 The suggestive significant variants in single variant association study of PLT and MPV (P < 5.00E-06)
Trait	rs ID	Chr	Pos	Freq	Effect.allele	Other.allele	Function	Gene	Score	Score.SE	Score.Stat	Score.pval	Est	Est.SE	PVE
PLT	rs78326374	1	28968982	0.441077	A	C	intronic	EPB41	-1.06469	0.212618	-5.00754	5.51e-07	-23.5518	4.70328	0.0279548
PLT	rs144319949	8	34545785	0.0300218	A	C	intergenic	DUSP26;LINC01288	0.342768	0.0692541	4.94943	7.44e-07	71.4677	14.4396	0.0273097
PLT	.	4	171923786	0.0278384	CTGTGTGTGTGTGTGTG	C	intronic	GALNTL6	0.338284	0.0694649	4.86986	1.12e-06	70.1054	14.3958	0.0264387
PLT	rs77023821	7	12244804	0.0245633	A	T	intergenic	TMEM106B;VWDE	0.304178	0.0625854	4.86021	1.17e-06	77.6572	15.9782	0.026334
PLT	rs148119701	18	52705653	0.0180131	A	C	intronic	DCC	-0.274111	0.0565001	-4.85151	1.23e-06	-85.8672	17.6991	0.0262398
PLT	rs2699819	7	26414381	0.0159341	T	C	ncRNA_intronic	LOC441204	0.2531	0.0522528	4.84376	1.27e-06	92.6985	19.1377	0.026156
PLT	rs150380868	8	34484400	0.0218341	A	C	intergenic	DUSP26;LINC01288	0.28174	0.0582902	4.8334	1.34e-06	82.9195	17.1555	0.0260443
PLT	.	3	171439567	0.27893	A	T	intronic	TNIK	-0.864807	0.179878	-4.80775	1.53e-06	-26.7279	5.55934	0.0257686
PLT	.	3	171434621	0.288755	T	C	intronic	TNIK	-0.871293	0.181271	-4.80658	1.54e-06	-26.516	5.5166	0.025756
PLT	rs78234565	2	110796453	0.0163755	G	C	intronic	ACOXL	0.243406	0.0511858	4.75534	1.98e-06	92.9034	19.5367	0.0252099
PLT	rs142306687	11	13798805	0.0480349	A	G	ncRNA_intronic	LINC02548	-0.416389	0.0880073	-4.7313	2.23e-06	-53.7603	11.3627	0.0249556
PLT	rs6052315	20	4079535	0.0207424	C	T	intergenic	RNF24;SMOX	0.271154	0.0573497	4.72809	2.27e-06	82.4432	17.4369	0.0249218
PLT	rs140829020	20	4079551	0.0207424	C	CTCTT	intergenic	RNF24;SMOX	0.271154	0.0573497	4.72809	2.27e-06	82.4432	17.4369	0.0249218
PLT	.	3	171435645	0.27893	C	T	intronic	TNIK	-0.843132	0.178625	-4.72011	2.36e-06	-26.4246	5.5983	0.0248377
PLT	rs117221110	18	52682358	0.0201965	T	C	intronic	DCC	-0.287192	0.0609181	-4.71439	2.42e-06	-77.389	16.4155	0.0247776
PLT	.	22	24613751	0.0103712	G	GA	intronic	GGT1	0.191387	0.0407705	4.69426	2.68e-06	115.139	24.5275	0.0245664
PLT	rs755488992	16	73977674	0.112991	CAGAT	C	intergenic	LINC01568;LOC101928035	0.610393	0.130038	4.69395	2.68e-06	36.0968	7.69005	0.0245632
PLT	rs6084595	20	4078325	0.0201965	A	G	intergenic	RNF24;SMOX	0.265321	0.0566234	4.68571	2.79e-06	82.7521	17.6605	0.024477
PLT	rs5796039	12	3191274	0.361354	T	TG	intronic	TSPAN9	-0.89098	0.191232	-4.65917	3.17e-06	-24.364	5.22926	0.0242005
PLT	rs146280274	14	91360252	0.454694	T	TCACACA	intronic	CCDC88C	-0.906535	0.19534	-4.64079	3.47e-06	-23.7575	5.11927	0.02401
PLT	rs139460496	8	34402152	0.0262009	G	T	intergenic	DUSP26;LINC01288	0.300839	0.0649115	4.63459	3.58e-06	71.3986	15.4056	0.0239459
PLT	.	12	3189279	0.349345	C	T	intronic	TSPAN9	-0.869608	0.188659	-4.60941	4.04e-06	-24.4325	5.30056	0.0236864
PLT	rs6775276	3	71719322	0.399017	A	T	intronic	EIF4E3	0.917764	0.199229	4.60659	4.09e-06	23.1221	5.01936	0.0236573
PLT	rs60066289	15	101077890	0.137009	A	G	UTR3	LRRK1	0.631697	0.137564	4.59202	4.39e-06	33.3809	7.26933	0.0235079
PLT	rs141170789	11	65541000	0.0262009	T	C	intronic	LTBP3	0.308006	0.0671674	4.58565	4.53e-06	68.272	14.8882	0.0234428
PLT	.	1	69142007	0.105349	T	A	ncRNA_intronic	LINC01707	0.575556	0.125614	4.58193	4.61e-06	36.4762	7.96088	0.0234048
PLT	.	1	69142463	0.105349	T	A	ncRNA_intronic	LINC01707	0.575556	0.125614	4.58193	4.61e-06	36.4762	7.96088	0.0234048
PLT	.	1	69145124	0.105349	A	T	ncRNA_intronic	LINC01707	0.575556	0.125614	4.58193	4.61e-06	36.4762	7.96088	0.0234048
PLT	.	1	69161022	0.105349	T	C	ncRNA_intronic	LINC01707	0.575556	0.125614	4.58193	4.61e-06	36.4762	7.96088	0.0234048
PLT	.	1	69162048	0.105349	G	A	ncRNA_intronic	LINC01707	0.575556	0.125614	4.58193	4.61e-06	36.4762	7.96088	0.0234048
PLT	.	1	69164445	0.105349	C	T	ncRNA_intronic	LINC01707	0.575556	0.125614	4.58193	4.61e-06	36.4762	7.96088	0.0234048
PLT	rs5749341	22	31947982	0.103712	C	T	intronic	YWHAH	-0.570416	0.124504	-4.5815	4.62e-06	-36.798	8.03186	0.0234004
PLT	rs568627180	14	101761907	0.010917	C	A	exonic	PPP2R5C	0.193379	0.0422655	4.57533	4.75e-06	108.252	23.6599	0.0233374
PLT	rs6772786	3	71715652	0.414301	A	G	intronic	EIF4E3	0.91198	0.19946	4.57225	4.83e-06	22.9232	5.01354	0.023306
PLT	rs502743	1	33764138	0.281659	G	A	intronic	CSMD2	-0.840006	0.18391	-4.56749	4.94e-06	-24.8356	5.43746	0.0232575
PLT	.	3	185085566	0.0884279	G	A	intronic	C3orf70	0.53305	0.116734	4.56637	4.96e-06	39.1177	8.56649	0.023246
PLT	rs180878784	8	34366594	0.0251092	A	G	intergenic	DUSP26;LINC01288	0.290901	0.0637095	4.56605	4.97e-06	71.6699	15.6963	0.0232428
MPV	rs117379094	1	238497694	0.0695217	C	T	intergenic	LINC01139;CHRM3	-40.3674	7.48115	-5.39587	6.81908e-08	-0.721262	0.133669	0.0330852
MPV	rs79878512	1	238516217	0.0678532	G	A	intergenic	LINC01139;CHRM3	-38.1811	7.42016	-5.14559	2.66675e-07	-0.693462	0.134768	0.0300872
MPV	rs199561450	5	113242559	0.0133482	G	GA	intronic	MCC	-18.8256	3.75347	-5.01551	5.28917e-07	-1.33624	0.26642	0.0285852
MPV	rs145919261	5	113537093	0.0133482	A	G	intronic	YTHDC2	-18.8015	3.75698	-5.00441	5.60331e-07	-1.33203	0.266171	0.0284588
MPV	rs77997948	1	238502327	0.067297	T	C	intergenic	LINC01139;CHRM3	-36.8251	7.39171	-4.98195	6.2947e-07	-0.673991	0.135287	0.0282039
MPV	rs180773168	1	238509073	0.067297	T	C	intergenic	LINC01139;CHRM3	-36.8251	7.39171	-4.98195	6.2947e-07	-0.673991	0.135287	0.0282039
MPV	rs75073342	1	238511111	0.067297	T	C	intergenic	LINC01139;CHRM3	-36.8251	7.39171	-4.98195	6.2947e-07	-0.673991	0.135287	0.0282039
MPV	rs147550146	1	238518736	0.067297	A	ACTAC	intergenic	LINC01139;CHRM3	-36.8251	7.39171	-4.98195	6.2947e-07	-0.673991	0.135287	0.0282039
MPV	rs138875662	1	238519210	0.067297	A	AT	intergenic	LINC01139;CHRM3	-36.8251	7.39171	-4.98195	6.2947e-07	-0.673991	0.135287	0.0282039
MPV	rs60596865	1	238526543	0.067297	A	G	intergenic	LINC01139;CHRM3	-36.8251	7.39171	-4.98195	6.2947e-07	-0.673991	0.135287	0.0282039
MPV	rs17605297	1	238526892	0.067297	A	G	intergenic	LINC01139;CHRM3	-36.8251	7.39171	-4.98195	6.2947e-07	-0.673991	0.135287	0.0282039
MPV	rs141957950	1	238531198	0.067297	C	CA	intergenic	LINC01139;CHRM3	-36.8251	7.39171	-4.98195	6.2947e-07	-0.673991	0.135287	0.0282039
MPV	rs145551384	5	113390141	0.012792	C	A	intronic	MCC	-18.2265	3.68845	-4.94152	7.75154e-07	-1.33973	0.271117	0.027748
MPV	rs139290337	5	113489191	0.012792	T	C	upstream	MCC	-18.2265	3.68845	-4.94152	7.75154e-07	-1.33973	0.271117	0.027748
MPV	.	5	113561957	0.0205784	GGTGTGTGT	G	intronic	YTHDC2	-22.2602	4.51998	-4.92484	8.44302e-07	-1.08957	0.22124	0.0275609
MPV	rs375201691	14	44233003	0.012792	A	G	intergenic	NONE;FSCB	16.7306	3.39871	4.92265	8.53817e-07	1.44839	0.294229	0.0275364
MPV	rs2893645	1	238523877	0.0728587	A	G	intergenic	LINC01139;CHRM3	-38.0982	7.77515	-4.89999	9.58405e-07	-0.630212	0.128615	0.0272836
MPV	.	15	86049965	0.197998	A	AT	intergenic	MIR548AP;AGBL1	58.1043	11.8662	4.89662	9.75016e-07	0.412651	0.0842728	0.027246
MPV	rs35911622	8	4412346	0.0617353	A	AGT	intronic	CSMD1	-35.1803	7.18947	-4.89331	9.91545e-07	-0.680622	0.139092	0.0272092
MPV	rs17545823	1	238524323	0.0717464	T	C	intergenic	LINC01139;CHRM3	-37.7153	7.72044	-4.88513	1.03361e-06	-0.632753	0.129526	0.0271183
MPV	rs17605344	1	238528609	0.0678532	C	A	intergenic	LINC01139;CHRM3	-36.126	7.41465	-4.87224	1.10341e-06	-0.657109	0.134868	0.0269754
MPV	rs77556171	1	238529171	0.0678532	C	T	intergenic	LINC01139;CHRM3	-36.126	7.41465	-4.87224	1.10341e-06	-0.657109	0.134868	0.0269754
MPV	rs56741445	1	238529244	0.0678532	A	G	intergenic	LINC01139;CHRM3	-36.126	7.41465	-4.87224	1.10341e-06	-0.657109	0.134868	0.0269754
MPV	rs1590726	1	238529774	0.0678532	T	G	intergenic	LINC01139;CHRM3	-36.126	7.41465	-4.87224	1.10341e-06	-0.657109	0.134868	0.0269754
MPV	rs35294538	14	72786190	0.0912125	A	G	intronic	DPF3	41.3518	8.55699	4.83252	1.34818e-06	0.564745	0.116864	0.0265373
MPV	rs147016952	5	113376445	0.0144605	T	C	intronic	MCC	-18.679	3.86619	-4.83137	1.35597e-06	-1.24964	0.258652	0.0265247
MPV	rs147345240	5	113430366	0.0144605	T	C	intronic	MCC	-18.679	3.86619	-4.83137	1.35597e-06	-1.24964	0.258652	0.0265247
MPV	rs55930004	5	113434593	0.0144605	A	G	exonic	TSSK1B	-18.679	3.86619	-4.83137	1.35597e-06	-1.24964	0.258652	0.0265247
MPV	rs7632446	3	65808658	0.0339266	G	C	intronic	MAGI1	27.3864	5.68012	4.82145	1.42515e-06	0.84883	0.176053	0.026416
MPV	rs7632594	3	65808663	0.0339266	A	G	intronic	MAGI1	27.3864	5.68012	4.82145	1.42515e-06	0.84883	0.176053	0.026416
MPV	.	15	86050496	0.202447	C	T	intergenic	MIR548AP;AGBL1	56.9838	11.8854	4.79443	1.63139e-06	0.403388	0.0841367	0.0261207
MPV	rs60980255	6	10833606	0.0628476	AAAT	A	intronic	MAK	-34.7946	7.27279	-4.78421	1.71659e-06	-0.657823	0.137499	0.0260094
MPV	rs765571511	9	96560580	0.012792	T	TTC	intronic	CDC14B	-16.0512	3.36836	-4.76528	1.88596e-06	-1.41472	0.29688	0.025804
MPV	rs139450556	5	113499421	0.0144605	A	G	intergenic	MCC;YTHDC2	-18.4	3.86465	-4.76112	1.92522e-06	-1.23197	0.258756	0.025759
MPV	.	15	86058389	0.205784	C	CA	intergenic	MIR548AP;AGBL1	57.5629	12.1057	4.75503	1.98416e-06	0.392793	0.0826058	0.0256931
MPV	.	7	105921593	0.0172414	GA	G	intergenic	ATXN7L1;CDHR3	-18.415	3.87769	-4.74895	2.0448e-06	-1.22468	0.257885	0.0256274
MPV	rs374228104	5	113753180	0.0105673	T	C	intergenic	YTHDC2;KCNN2	-16.1629	3.40516	-4.74658	2.06889e-06	-1.39394	0.293672	0.0256018
MPV	rs146089765	8	90611367	0.133482	TTAC	T	intergenic	LINC01030;TMEM64	49.4632	10.4789	4.72026	2.35546e-06	0.450453	0.0954297	0.0253187
MPV	.	15	86042285	0.18465	A	C	intergenic	MIR548AP;AGBL1	54.0204	11.4536	4.71648	2.39961e-06	0.411792	0.0873092	0.0252782
MPV	rs201480304	6	18330193	0.335373	GAA	G	intergenic	DEK;RNF144B	69.4546	14.7448	4.71044	2.47177e-06	0.319465	0.0678205	0.0252136
MPV	rs55881812	6	18330195	0.335373	A	C	intergenic	DEK;RNF144B	69.4546	14.7448	4.71044	2.47177e-06	0.319465	0.0678205	0.0252136
MPV	rs374642122	6	18330197	0.335373	TTA	T	intergenic	DEK;RNF144B	69.4546	14.7448	4.71044	2.47177e-06	0.319465	0.0678205	0.0252136
MPV	.	14	26809038	0.0116796	CTATATATATATATATATATATA	C	ncRNA_intronic	LINC02294	16.0217	3.40949	4.69915	2.61244e-06	1.37826	0.293299	0.0250928
MPV	.	14	50192143	0.0507812	C	CAAAAAAA	intronic	SOS2	30.4803	6.48694	4.69872	2.61799e-06	0.724335	0.154156	0.0250882
MPV	rs56325015	6	18319373	0.40267	A	AT	intergenic	DEK;RNF144B	-66.893	14.3105	-4.67442	2.94791e-06	-0.326643	0.069879	0.0248293
MPV	.	15	86058192	0.21079	T	A	intergenic	MIR548AP;AGBL1	56.3576	12.0965	4.659	3.17746e-06	0.385153	0.0826686	0.0246658
MPV	.	15	86058245	0.21079	C	T	intergenic	MIR548AP;AGBL1	56.3576	12.0965	4.659	3.17746e-06	0.385153	0.0826686	0.0246658
MPV	rs60698539	6	118740988	0.0278396	TTTTTTTG	T	intergenic	CEP85L;SELENOKP3	-22.6409	4.86193	-4.65678	3.21187e-06	-0.957806	0.20568	0.0246424
MPV	rs539958828	10	124426410	0.0211346	T	TA	intergenic	OAT;NKX1-2	-19.6922	4.26195	-4.62046	3.82897e-06	-1.08412	0.234634	0.0242594
MPV	rs12237881	9	86290822	0.31257	G	T	intronic	TUT7	-64.7808	14.0238	-4.61935	3.84942e-06	-0.329394	0.0713074	0.0242478
MPV	.	15	86054799	0.199666	T	G	intergenic	MIR548AP;AGBL1	54.6469	11.8476	4.6125	3.97852e-06	0.38932	0.0844055	0.0241759
MPV	.	15	86065675	0.213014	T	A	intergenic	MIR548AP;AGBL1	55.7243	12.0839	4.61146	3.99848e-06	0.381621	0.082755	0.024165
MPV	.	5	16826484	0.477197	T	C	intronic	MYO10	68.2565	14.8032	4.61093	4.00881e-06	0.311481	0.0675529	0.0241594
MPV	.	5	16825572	0.475528	T	C	intronic	MYO10	68.1529	14.7814	4.61071	4.01293e-06	0.311926	0.0676525	0.0241572
MPV	.	4	4103586	0.348165	T	C	intergenic	FAM86EP;OTOP1	67.9446	14.7558	4.6046	4.13265e-06	0.312053	0.0677699	0.0240931
MPV	.	8	90539385	0.155729	C	T	intergenic	LINC00534;LINC01030	50.9158	11.0621	4.60273	4.1699e-06	0.416081	0.0903988	0.0240736
MPV	.	15	86051404	0.189099	G	C	intergenic	MIR548AP;AGBL1	52.941	11.5622	4.57882	4.67613e-06	0.396017	0.086489	0.0238241
MPV	rs150322462	5	113485945	0.0150167	G	A	intronic	MCC	-17.967	3.92633	-4.57602	4.73905e-06	-1.16547	0.254691	0.023795
MPV	rs1324430	6	18336019	0.318687	C	T	intergenic	DEK;RNF144B	65.9341	14.4264	4.57038	4.86848e-06	0.316807	0.0693174	0.0237364
MPV	rs9350068	6	18341687	0.341491	T	G	intergenic	DEK;RNF144B	67.4727	14.7674	4.56901	4.90023e-06	0.309398	0.0677165	0.0237222
MPV	rs9371043	6	18342539	0.341491	G	A	intergenic	DEK;RNF144B	67.4727	14.7674	4.56901	4.90023e-06	0.309398	0.0677165	0.0237222
MPV	rs10434862	6	18345828	0.341491	G	A	intergenic	DEK;RNF144B	67.4727	14.7674	4.56901	4.90023e-06	0.309398	0.0677165	0.0237222
MPV	rs9367990	6	18346585	0.341491	A	G	intergenic	DEK;RNF144B	67.4727	14.7674	4.56901	4.90023e-06	0.309398	0.0677165	0.0237222
MPV	.	6	18331840	0.285873	C	CACA	intergenic	DEK;RNF144B	62.0317	13.5824	4.56705	4.94636e-06	0.336247	0.0736245	0.0237018
MPV	.	15	86072147	0.214683	T	C	intergenic	MIR548AP;AGBL1	55.0992	12.065	4.56687	4.95063e-06	0.378523	0.0828845	0.0236999
