# Supplementary material for: Whole-genome Sequencing Association Analysis of Quantitative Platelet Traits in A Large Cohort of β-thalassemia
Source: Genomics Proteomics Bioinformatics. 2024 Sep 27;23(2):qzae065. doi: 10.1093/gpbjnl/qzae065 (PMC12373638; doi:10.1093/gpbjnl/qzae065)
Supplement: qzae065_Supplementary_Data [file qzae065_supplementary_data.zip › Table S2-done.xlsx]

## Sheet: Table S2
Table S2 Known variants list of PLT and MPV in ploting QQ plot and conditional analysis
Triat	Variant ID	Locations	P value	Beta	Genes	Accession ID	Reference
PLT	rs11121529	1:10211630	4e-40	-	KIF1B	GCST90002361	32888493
PLT	rs11121529	1:10211630	2e-41	0.0389 SD unit decrease	KIF1B	GCST90002357	32888493
PLT	rs11121529	1:10211630	3e-22	0.034198597 unit decrease	KIF1B	GCST90002402	32888494
PLT	rs11121529	1:10211630	8e-28	0.0381 unit decrease	KIF1B	GCST90018969	34594039
PLT	rs4846217	1:10391742	5e-11	0.03614188 unit decrease	KIF1B,PGD	GCST004603	27863252
PLT	rs11121559	1:10395091	2e-12	-	PGD,KIF1B	GCST90056183	34469753
PLT	rs1162262680	1:109682397	3e-12	0.0304357 unit increase	-	GCST90018749	34594039
PLT	rs412302	1:109687394	8e-14	0.042541 SD units increase	GSTM2	GCST90002358	32888493
PLT	rs28549287	1:109687516	3e-24	0.0259 unit increase	GSTM2	GCST90018969	34594039
PLT	rs140584594	1:109690361	2e-14	0.01915239 unit increase	GSTM2,GSTM1	GCST90002402	32888494
PLT	rs15864	1:109750234	2e-08	0.01787 unit increase	-	GCST90255498	36777999
PLT	rs333967	1:109917151	5e-14	0.0225 unit increase	-	GCST90255498	36777999
PLT	rs333947	1:109928142	1e-29	-	CSF1	GCST90002361	32888493
PLT	rs333947	1:109928142	1e-27	0.028144 SD unit increase	CSF1	GCST90002357	32888493
PLT	rs333947	1:109928142	8e-09	-	CSF1	GCST90056183	32888494
PLT	rs333947	1:109928142	5e-16	0.02544341 unit increase	CSF1	GCST90002402	34469753
PLT	rs657605	1:111194015	7e-12	0.018140027 unit increase	DENND2D	GCST90002402	32888494
PLT	rs630505	1:111195294	2e-19	-	DENND2D	GCST90002361	32888493
PLT	rs630505	1:111195294	9e-20	0.019017 SD unit increase	DENND2D	GCST90002357	32888493
PLT	rs6691932	1:112601641	1e-24	0.0737568 SD units decrease	ST7L	GCST90281199	37596262
PLT	rs7546094	1:112611778	6e-65	-	ST7L	GCST90002361	32888493
PLT	rs112416932	1:112614250	3e-38	0.0252 unit increase	ST7L	GCST90018969	34594039
PLT	rs2932536	1:112659795	2e-21	0.03455963 unit decrease	CAPZA1	GCST004603	27863252
PLT	rs2999154	1:112679834	2e-28	-	MOV10	GCST90056183	34469753
PLT	rs2999157	1:112690571	2e-62	0.030511 SD unit decrease	MOV10	GCST90002357	32888493
PLT	rs902289	1:112693465	6e-41	0.030015478 unit decrease	MOV10	GCST90002402	32888494
PLT	rs61753528	1:114587887	7e-09	0.0694422 unit decrease	DENND2C	GCST90025951	34226706
PLT	rs149711393	1:114600249	4e-09	0.0614944 unit decrease	DENND2C	GCST90025951	34226706
PLT	rs3767809	1:117612209	3e-65	-	TENT5C	GCST90002361	32888493
PLT	rs3767809	1:117612209	1e-60	0.035794 SD unit increase	TENT5C	GCST90002357	32888493
PLT	rs143811622	1:117612525	5e-11	0.02374 unit increase	-	GCST90255498	34594039
PLT	rs143811622	1:117612525	1e-48	0.0339 unit increase	TENT5C	GCST90018969	36777999
PLT	rs199858224	1:117612530	5e-40	0.035648536 unit increase	TENT5C	GCST90002402	32888494
PLT	rs3767812	1:117612998	1e-28	-	TENT5C	GCST90056183	34469753
PLT	rs1570860817	1:117617383	3e-14	0.03467823 unit increase	-	GCST004603	27863252
PLT	rs2066411	1:117624128	8e-09	0.0235981 unit increase	TENT5C	GCST90018749	34594039
PLT	rs6678553	1:11966033	1e-14	0.0259332 unit decrease	PLOD1	GCST90018749	34594039
PLT	rs11121845	1:11968598	1e-25	0.03911354 unit decrease	PLOD1	GCST004603	27863252
PLT	rs2236055	1:11982204	7e-41	-	MFN2	GCST90056183	34469753
PLT	rs2236055	1:11982204	9e-72	0.0342 unit decrease	MFN2	GCST90018969	34594039
PLT	rs4846082	1:11982386	7e-105	-	MFN2	GCST90002361	32888493
PLT	rs4846082	1:11982386	1e-97	0.0388 SD unit decrease	MFN2	GCST90002357	32888493
PLT	rs4846082	1:11982386	2e-67	0.038967084 unit decrease	MFN2	GCST90002402	32888494
PLT	rs3766744	1:11983660	6e-24	0.02905 unit decrease	-	GCST90255498	36777999
PLT	rs2336384	1:11986006	1e-08	2.172 10^9/l increase	MFN2	GCST001337	22139419
PLT	rs56243319	1:11988538	5e-13	0.0421 unit decrease	-	GCST90255431	36777999
PLT	rs2878677	1:11993207	4e-13	0.027609 SD units increase	MFN2	GCST90002358	32888493
PLT	rs150282282	1:1290932	3e-06	8.0 unit increase	SCNN1D	GCST009465	24777453
PLT	rs142882762	1:145763940	2e-08	0.0155 unit increase	RNF115	GCST90018969	34594039
PLT	rs10910836	1:145788436	1e-10	0.014137 SD unit increase	RNF115	GCST90002357	32888493
PLT	rs1260405	1:150332310	5e-23	0.018412 SD unit increase	PRPF3	GCST90002357	32888493
PLT	rs370869951	1:150355426	2e-09	0.02271718 unit increase	RPRD2,PRPF3	GCST004603	27863252
PLT	rs1694367	1:150356993	1e-15	0.018647075 unit increase	RPRD2,PRPF3	GCST90002402	32888494
PLT	rs834233	1:150381800	2e-19	0.0182 unit increase	RPRD2	GCST90018969	34594039
PLT	rs57967312	1:150501334	1e-09	0.01939 unit increase	-	GCST90255498	36777999
PLT	rs11582423	1:150521449	2e-23	-	ADAMTSL4-AS2,FALEC	GCST90002361	32888493
PLT	rs12758483	1:150543268	8e-13	-	FALEC,ADAMTSL4-AS2	GCST90056183	34469753
PLT	rs58175144	1:150867230	8e-09	0.0145629095 unit increase	ARNT	GCST90002402	32888494
PLT	rs11204758	1:151018745	8e-09	0.01782 unit decrease	-	GCST90255498	36777999
PLT	rs200584227	1:154044408	2e-14	0.0203 unit increase	NUP210L	GCST90018969	34594039
PLT	rs2841102	1:154045025	2e-20	0.02094134 unit increase	NUP210L	GCST90002402	32888494
PLT	rs2494663	1:154119580	1e-29	-	NUP210L	GCST90002361	32888493
PLT	rs2494663	1:154119580	9e-32	0.021553 SD unit decrease	NUP210L	GCST90002357	32888493
PLT	rs2494663	1:154119580	4e-10	-	NUP210L	GCST90056183	34469753
PLT	rs34660448	1:154185373	2e-09	0.02303921 unit increase	TPM3	GCST004603	27863252
PLT	rs12126142	1:154452980	2e-10	0.014504649 unit increase	IL6R	GCST90002402	32888494
PLT	rs12129003	1:155157086	2e-17	-	HMGN2P18,KRTCAP2	GCST90002361	32888493
PLT	rs78261031	1:156142679	5e-09	0.027798738 unit decrease	SEMA4A,LMNA	GCST90002402	32888494
PLT	rs1050316	1:156464911	4e-11	0.02540854 unit decrease	MEF2D	GCST004603	27863252
PLT	rs2274319	1:156481081	2e-08	-	MEF2D	GCST90056183	34469753
PLT	rs10908504	1:156494637	5e-41	0.026335 SD unit decrease	MEF2D	GCST90002357	32888493
PLT	rs12136856	1:156503322	1e-25	0.024818817 unit decrease	IQGAP3,MEF2D	GCST90002402	32888494
PLT	rs928391	1:156806925	2e-10	0.0260305 unit decrease	SH2D2A	GCST004603	27863252
PLT	rs59571284	1:156810537	2e-14	0.019609556 unit decrease	SH2D2A	GCST90002402	32888494
PLT	rs2182760	1:156898198	1e-20	0.0308989 unit increase	PEAR1	GCST90018749	34594039
PLT	rs12041331	1:156899922	3e-26	0.03088 unit increase	-	GCST90255498	29403010
PLT	rs12041331	1:156899922	3e-49	-	PEAR1	GCST90002361	32888493
PLT	rs12041331	1:156899922	5e-21	0.035167 SD units decrease	PEAR1	GCST90002358	32888493
PLT	rs12041331	1:156899922	3e-13	0.03112 unit increase	PEAR1	GCST005991	32888494
PLT	rs12041331	1:156899922	2e-12	0.028516041 unit increase	PEAR1	GCST90002402	34594039
PLT	rs12041331	1:156899922	5e-38	0.0335 unit increase	PEAR1	GCST90018969	36777999
PLT	rs77795865	1:156908681	5e-10	0.03794647 unit increase	PEAR1	GCST90002402	32888494
PLT	rs4292955	1:156992399	5e-12	0.021911237 unit decrease	ARHGEF11	GCST90002402	32888494
PLT	rs12403413	1:157047613	7e-11	-	ARHGEF11,SMU1P1	GCST90056183	34469753
PLT	rs2789422	1:159922298	2e-09	0.0438348 SD units increase	TAGLN2	GCST90281199	37596262
PLT	rs3557	1:161219103	2e-12	-	FCER1G	GCST90002361	32888493
PLT	rs3557	1:161219103	2e-14	0.024652 SD unit increase	FCER1G	GCST90002357	32888493
PLT	rs3557	1:161219103	2e-10	0.025004698 unit increase	FCER1G	GCST90002402	32888494
PLT	rs3557	1:161219103	2e-10	0.0255 unit increase	FCER1G	GCST90018969	34594039
PLT	rs140611363	1:1645629	6e-18	0.0196 unit increase	-	GCST90018969	34594039
PLT	rs151215751	1:166860280	1e-10	0.315652 unit decrease	TADA1	GCST90025951	34226706
PLT	rs74937913	1:171480044	6e-09	0.03853 unit increase	-	GCST90255498	36777999
PLT	rs117074841	1:171517885	2e-09	0.06111 unit increase	-	GCST90255498	36777999
PLT	rs77949463	1:171691082	6e-11	0.02179 unit increase	-	GCST90255498	36777999
PLT	rs116141391	1:171724747	5e-17	-	VAMP4	GCST90056183	34469753
PLT	rs35267708	1:171806584	4e-12	-	METTL13	GCST90056183	34469753
PLT	rs397758763	1:171853341	5e-09	0.0459 unit decrease	-	GCST90255431	36777999
PLT	rs72713714	1:171863943	3e-21	0.0405 unit decrease	-	GCST90255498	36777999
PLT	rs2208368	1:171923265	4e-08	0.026077408 unit decrease	DNM3	GCST005991	29403010
PLT	rs56125409	1:171960311	1e-39	0.143044 SD units increase	DNM3	GCST90281199	27863252
PLT	rs56125409	1:171960311	2e-19	0.05061637 unit decrease	DNM3	GCST004603	32888494
PLT	rs56125409	1:171960311	9e-27	-	DNM3	GCST90056183	34469753
PLT	rs56125409	1:171960311	1e-24	0.03619553 unit decrease	DNM3	GCST90002402	37596262
PLT	rs76257386	1:171965650	2e-07	4.408 unit increase	DNM3	GCST012032	33545615
PLT	rs2038479	1:171970150	2e-196	-	DNM3	GCST90002361	32888493
PLT	rs2038479	1:171970150	3e-166	0.063269 SD unit decrease	DNM3	GCST90002357	32888493
PLT	rs2038479	1:171970150	3e-81	0.055071093 unit decrease	DNM3	GCST90002402	32888494
PLT	rs2038479	1:171970150	2e-149	0.0621 unit decrease	DNM3	GCST90018969	34594039
PLT	rs2038480	1:171970501	1e-16	0.0596 unit decrease	-	GCST90255431	36777999
PLT	rs2038480	1:171970501	3e-98	0.191782 SD units increase	DNM3	GCST90281199	37596262
PLT	rs6425521	1:171973643	2e-46	0.06523987 unit decrease	DNM3	GCST004603	27863252
PLT	rs6662263	1:171975102	9e-50	0.05293 unit decrease	-	GCST90255498	29403010
PLT	rs6662263	1:171975102	3e-16	0.04289 unit decrease	DNM3	GCST005991	34594039
PLT	rs6662263	1:171975102	5e-35	0.0508464 unit decrease	DNM3	GCST90018749	36777999
PLT	rs6425522	1:171976942	1e-33	0.056143 SD units increase	DNM3	GCST90002358	32888493
PLT	rs6425522	1:171976942	3e-71	-	DNM3	GCST90056183	34469753
PLT	rs10914144	1:171980610	2e-12	3.417 10^9/l increase	DNM3	GCST001337	22139419
PLT	rs534671967	1:172010708	1e-15	0.144482 SD units increase	DNM3	GCST90281199	37596262
PLT	rs10910929	1:172023427	1e-09	0.01785 unit decrease	-	GCST90255498	36777999
PLT	rs11497367	1:172027484	5e-17	0.047138393 unit decrease	DNM3	GCST90002402	32888494
PLT	rs150565966	1:172034597	4e-11	0.0198 unit decrease	-	GCST90255498	36777999
PLT	rs78795075	1:172086359	1e-13	0.05747 unit increase	-	GCST90255498	36777999
PLT	rs589245	1:172207853	9e-15	-	DNM3	GCST90056183	34469753
PLT	rs9425304	1:172402011	1e-10	-	DNM3,PIGC	GCST90056183	34469753
PLT	rs11404276	1:178102024	1e-09	0.0182 unit decrease	RASAL2	GCST90018969	34594039
PLT	rs12143791	1:178102035	3e-10	0.01185 SD unit decrease	RASAL2	GCST90002357	32888493
PLT	rs71121058	1:180934262	2e-09	0.013978189 unit increase	KIAA1614	GCST90002402	32888494
PLT	rs3795503	1:180936558	5e-11	0.013143 SD unit decrease	KIAA1614	GCST90002357	32888493
PLT	rs3795503	1:180936558	2e-10	-	KIAA1614	GCST90002361	32888493
PLT	rs1609829	1:180939925	1e-12	0.0145 unit increase	KIAA1614	GCST90018969	34594039
PLT	rs12025737	1:185108432	6e-14	0.0147 unit decrease	RNF2,TRMT1L	GCST90018969	34594039
PLT	rs2025228	1:185203428	1e-08	0.03472 unit decrease	-	GCST90255498	36777999
PLT	rs10174	1:185297982	2e-19	0.017533 SD unit decrease	IVNS1ABP	GCST90002357	32888493
PLT	rs10174	1:185297982	2e-16	-	IVNS1ABP	GCST90002361	32888493
PLT	rs11379633	1:185399804	9e-15	0.018752623 unit decrease	GS1-279B7.1,RNU7-183P	GCST90002402	32888494
PLT	rs214310	1:19366203	2e-10	0.0149997305 unit increase	CAPZB	GCST90002402	32888494
PLT	rs71512947	1:19423056	5e-14	-	CAPZB	GCST90002361	32888493
PLT	rs71512947	1:19423056	1e-10	0.0127 unit increase	CAPZB	GCST90018969	34594039
PLT	rs58416206	1:19441954	3e-14	0.014214 SD unit increase	CAPZB	GCST90002357	32888493
PLT	rs12132271	1:198625788	3e-14	0.0277 unit increase	-	GCST90255498	36777999
PLT	rs10919585	1:198806192	2e-10	0.0367 unit increase	MIR181A1HG	GCST005991	29403010
PLT	rs12125200	1:199022914	2e-57	0.033114 SD unit increase	LINC01221	GCST90002357	32888493
PLT	rs6667939	1:199025490	7e-11	-	LINC01221	GCST90056183	34469753
PLT	rs781255974	1:199025568	5e-17	0.03438765 unit increase	LINC01221	GCST004603	27863252
PLT	rs2360962	1:199035580	3e-73	-	LINC01221	GCST90002361	32888493
PLT	rs2360962	1:199035580	3e-16	0.038687 SD units decrease	LINC01221	GCST90002358	32888493
PLT	rs2360962	1:199035580	2e-29	0.0251 unit increase	LINC01221	GCST90018969	34594039
PLT	rs7529925	1:199038079	1e-13	0.03982 unit increase	LINC01221	GCST005991	29403010
PLT	rs1434282	1:199041592	5e-20	0.03325 unit increase	-	GCST90255498	32888494
PLT	rs1434282	1:199041592	2e-25	0.08587 SD units increase	LINC01221	GCST90281199	34594039
PLT	rs1434282	1:199041592	8e-15	0.0326228 unit increase	LINC01221	GCST90018749	36777999
PLT	rs1434282	1:199041592	8e-40	0.03319821 unit increase	LINC01221	GCST90002402	37596262
PLT	rs147176673	1:202160077	2e-14	0.066774 SD unit increase	PTPN7	GCST90002357	32888493
PLT	rs147176673	1:202160077	3e-13	-	PTPN7	GCST90002361	32888493
PLT	rs115723332	1:202254529	8e-13	0.0609 unit decrease	LGR6	GCST90018969	34594039
PLT	rs116047540	1:202263029	2e-11	0.05621443 unit decrease	LGR6	GCST90002402	32888494
PLT	rs10793760	1:204269275	2e-10	0.014940749 unit decrease	PLEKHA6	GCST90002402	32888494
PLT	rs796130745	1:204292904	5e-23	0.025033394 unit increase	PLEKHA6	GCST90002402	32888494
PLT	rs17333822	1:204314447	2e-23	0.021586 SD unit decrease	PLEKHA6	GCST90002357	32888493
PLT	rs17405885	1:204332694	3e-23	-	PLEKHA6	GCST90002361	32888493
PLT	rs10657459	1:204984359	4e-14	0.017711788 unit decrease	NFASC	GCST90002402	32888494
PLT	rs11240326	1:204986288	1e-10	-	NFASC	GCST90056183	34469753
PLT	rs17343527	1:204989886	6e-13	-	NFASC	GCST90056183	34469753
PLT	rs1668871	1:205268009	3e-14	2.804 10^9/l increase	TMCC2	GCST001337	22139419
PLT	rs1668871	1:205268009	3e-141	-	TMCC2	GCST90002361	32888493
PLT	rs1668871	1:205268009	2e-10	2.6689973 unit increase	TMCC2	GCST90094627	34553764
PLT	rs1668871	1:205268009	1e-98	0.0453 unit increase	TMCC2	GCST90018969	34594039
PLT	rs1768584	1:205271017	8e-59	-	TMCC2	GCST90056183	32888494
PLT	rs1768584	1:205271017	3e-63	0.0407423 unit increase	TMCC2	GCST90002402	34469753
PLT	rs1172130	1:205275825	2e-56	0.117097 SD units decrease	TMCC2	GCST90281199	32888493
PLT	rs1172130	1:205275825	3e-139	0.048726 SD unit increase	TMCC2	GCST90002357	37596262
PLT	rs1172123	1:205292299	1e-20	0.033528488 unit decrease	NUAK2,TMCC2	GCST90002402	32888494
PLT	rs11240408	1:205295408	1e-34	0.04645696 unit decrease	NUAK2,TMCC2	GCST004603	27863252
PLT	rs55966786	1:205328752	9e-16	-	KLHDC8A,NUAK2	GCST90056183	34469753
PLT	rs72748976	1:205567665	6e-09	0.0254 unit increase	-	GCST90255498	36777999
PLT	rs1418653	1:205677150	5e-08	0.02261 unit increase	-	GCST90255498	36777999
PLT	rs3215400	1:20589098	1e-08	0.0109 unit decrease	CDA	GCST90018969	34594039
PLT	rs1253920	1:20591596	4e-11	0.012602 SD unit decrease	CDA	GCST90002357	32888493
PLT	rs12048704	1:207864057	2e-13	0.022808 SD unit increase	MIR29B2CHG	GCST90002357	32888493
PLT	rs12048704	1:207864057	4e-11	-	MIR29B2CHG	GCST90002361	32888493
PLT	rs550612036	1:209451397	3e-15	4.35544 SD unit decrease	CAMK1G,MIR205HG	GCST90002357	32888493
PLT	rs10567431	1:209755658	4e-09	0.0143 unit decrease	TRAF3IP3,ADORA2BP1	GCST90018969	34594039
PLT	rs6703361	1:211325193	4e-10	0.0121 unit decrease	TRAF5,RCOR3	GCST90018969	34594039
PLT	rs3123543	1:212617344	1e-08	-	ATF3	GCST008337	31080455
PLT	rs2492784	1:212722224	2e-08	0.0124 unit increase	BATF3,NSL1	GCST90018969	34594039
PLT	rs1891058	1:213764039	3e-11	0.012515 SD unit decrease	PROX1-AS1,RPL31P13	GCST90002357	32888493
PLT	rs4993482	1:213773479	3e-11	0.0158 unit decrease	RPL31P13,PROX1-AS1	GCST90018969	34594039
PLT	rs2359936	1:213779231	6e-09	0.013595395 unit decrease	RPL31P13,PROX1-AS1	GCST90002402	32888494
PLT	rs1539009	1:213780136	4e-10	-	RPL31P13,PROX1-AS1	GCST90002361	32888493
PLT	rs78265569	1:2214726	2e-12	0.04578347 unit decrease	FAAP20,SKI	GCST004603	27863252
PLT	rs34646035	1:2235168	8e-31	0.025898127 unit decrease	SKI	GCST90002402	32888494
PLT	rs263527	1:2241549	4e-33	-	SKI	GCST90002361	32888493
PLT	rs263527	1:2241549	1e-36	0.024167 SD unit decrease	SKI	GCST90002357	32888493
PLT	rs6696074	1:225774988	4e-16	0.015297 SD unit increase	SRP9,RNU6-1304P	GCST90002357	32888493
PLT	rs6696074	1:225774988	1e-09	0.013922557 unit increase	SRP9,RNU6-1304P	GCST90002402	32888494
PLT	rs9943081	1:226350353	3e-30	-	PARP1,YBX1P9	GCST90002361	32888493
PLT	rs9943081	1:226350353	2e-19	0.0213 unit decrease	PARP1,YBX1P9	GCST90018969	34594039
PLT	rs76887998	1:226351652	2e-13	0.023370083 unit decrease	PARP1,YBX1P9	GCST90002402	32888494
PLT	rs752307	1:226363828	2e-08	0.02424 unit increase	PARP1	GCST005991	29403010
PLT	rs34917861	1:226365789	1e-10	0.024678 SD units decrease	PARP1	GCST90002358	32888493
PLT	rs3219104	1:226374920	9e-12	0.0199 unit increase	-	GCST90255498	34594039
PLT	rs3219104	1:226374920	2e-09	0.0202544 unit increase	PARP1	GCST90018749	36777999
PLT	rs1805404	1:226402257	5e-20	0.023673 SD unit decrease	PARP1	GCST90002357	32888493
PLT	rs903908	1:2271528	4e-19	-	SKI	GCST90056183	34469753
PLT	rs903908	1:2271528	6e-25	0.0221 unit decrease	SKI	GCST90018969	34594039
PLT	rs4631704	1:230157783	2e-10	0.02382391 unit increase	GALNT2	GCST004603	27863252
PLT	rs17315646	1:230159560	4e-24	0.0207 unit increase	GALNT2	GCST90018969	34594039
PLT	rs10127775	1:230160042	2e-32	0.027249206 unit increase	GALNT2	GCST90002402	32888494
PLT	rs10864726	1:230160406	6e-44	0.025886 SD unit increase	GALNT2	GCST90002357	32888493
PLT	rs10864726	1:230160406	9e-42	-	GALNT2	GCST90002361	32888493
PLT	rs10779836	1:230167404	2e-11	-	GALNT2	GCST90056183	34469753
PLT	rs2072945	1:23079301	5e-11	0.016983 SD unit decrease	KDM1A	GCST90002357	32888493
PLT	rs10910474	1:234596961	4e-14	0.016556 SD unit decrease	IRF2BP2,U8	GCST90002357	32888493
PLT	rs10910474	1:234596961	6e-14	-	IRF2BP2,U8	GCST90002361	32888493
PLT	rs1878051	1:234958896	2e-08	0.0118 unit decrease	LNCATV,LINC02971	GCST90018969	34594039
PLT	rs34070242	1:236539623	6e-16	0.019959968 unit decrease	LGALS8	GCST90002402	32888494
PLT	rs2758994	1:236540467	6e-18	0.017536 SD unit decrease	LGALS8	GCST90002357	32888493
PLT	rs398089984	1:236573537	8e-11	0.0171 unit decrease	HEATR1	GCST90018969	34594039
PLT	rs2115740	1:236576116	2e-16	-	HEATR1	GCST90002361	32888493
PLT	rs6677208	1:239438669	3e-06	-	CHRM3	GCST001061	21507922
PLT	rs59643483	1:240404017	4e-12	0.016468 SD unit increase	FMN2	GCST90002357	32888493
PLT	rs59643483	1:240404017	2e-12	-	FMN2	GCST90002361	32888493
PLT	rs59643483	1:240404017	4e-09	0.0134 unit increase	FMN2	GCST90018969	34594039
PLT	rs545393282	1:240411631	3e-09	0.016813751 unit increase	FMN2	GCST90002402	32888494
PLT	rs4366267	1:24697139	6e-16	0.021107316 unit decrease	SRRM1,CLIC4	GCST90002402	32888494
PLT	rs61841187	1:247437489	6e-19	-	NLRP3	GCST90056183	34469753
PLT	rs144084486	1:247440094	7e-12	0.02619019 unit increase	NLRP3	GCST004603	27863252
PLT	rs10802501	1:247448900	4e-11	0.020363161 unit decrease	NLRP3	GCST90002402	32888494
PLT	rs7550918	1:247512257	3e-11	3.133 10^9/l increase	GCSAML	GCST001337	22139419
PLT	rs1105489	1:247547565	8e-41	-	GCSAML	GCST90056183	34469753
PLT	rs41315846	1:247549001	4e-09	0.0347 unit increase	-	GCST90255431	27668658
PLT	rs41315846	1:247549001	4e-10	0.01787 unit increase	-	GCST90255498	27863252
PLT	rs41315846	1:247549001	2e-54	0.0575124 unit increase	GCSAML	GCST004603	32888494
PLT	rs41315846	1:247549001	3e-34	0.048 unit increase	GCSAML	GCST006101	36777999
PLT	rs41315846	1:247549001	8e-42	0.032291315 unit increase	GCSAML	GCST90002402	36777999
PLT	rs41315846	1:247549001	2e-08	0.063 unit increase	GCSAML	GCST90271311	37538507
PLT	rs55767407	1:247550304	1e-08	-	GCSAML	GCST90056183	34469753
PLT	rs56043070	1:247556467	3e-17	0.0543 unit decrease	-	GCST90255498	27863252
PLT	rs56043070	1:247556467	2e-14	0.105779 SD units increase	GCSAML	GCST90281199	32888493
PLT	rs56043070	1:247556467	3e-86	0.1387784 unit decrease	GCSAML	GCST004603	32888493
PLT	rs56043070	1:247556467	5E-314	0.134892 SD unit decrease	GCSAML	GCST90002357	32888494
PLT	rs56043070	1:247556467	2E-321	-	GCSAML	GCST90002361	34469753
PLT	rs56043070	1:247556467	5e-119	-	GCSAML	GCST90056183	34594039
PLT	rs56043070	1:247556467	2e-14	0.0535641 unit decrease	GCSAML	GCST90018749	34594039
PLT	rs56043070	1:247556467	1e-151	0.11909731 unit decrease	GCSAML	GCST90002402	36777999
PLT	rs56043070	1:247556467	5e-174	0.1059 unit decrease	GCSAML	GCST90018969	37596262
PLT	rs1779897	1:247628672	2e-08	-	OR14L1P,OR3D1P	GCST90056183	34469753
PLT	rs10749636	1:247857146	6e-11	0.018234858 unit decrease	OR11L1,TRIM58	GCST90002402	32888494
PLT	rs12562817	1:247868975	6e-09	0.0347 unit increase	-	GCST90255431	36777999
PLT	rs4925747	1:247873252	2e-22	0.02884 unit increase	-	GCST90255498	29403010
PLT	rs4925747	1:247873252	8e-10	0.0271 unit increase	TRIM58	GCST005991	36777999
PLT	rs9803999	1:247874344	8e-13	0.02823 SD units decrease	TRIM58	GCST90002358	32888493
PLT	rs4925750	1:247875023	9e-17	0.03270647 unit increase	TRIM58	GCST004603	27863252
PLT	rs3811444	1:247876149	5e-13	0.0512 unit decrease	-	GCST90255431	22139419
PLT	rs3811444	1:247876149	6e-09	3.346 10^9/l increase	TRIM58	GCST001337	32888494
PLT	rs3811444	1:247876149	2e-36	-	TRIM58	GCST90056183	34469753
PLT	rs3811444	1:247876149	3e-31	0.029265665 unit decrease	TRIM58	GCST90002402	36777999
PLT	rs35638610	1:247884387	4e-08	0.02305 unit decrease	-	GCST90255498	36777999
PLT	rs12071510	1:248877988	8e-22	0.018427 SD unit decrease	PGBD2,ZNF692-DT	GCST90002357	32888493
PLT	rs12071510	1:248877988	3e-20	-	PGBD2,ZNF692-DT	GCST90002361	32888493
PLT	rs4335411	1:248897507	2e-14	0.021526791 unit decrease	ZNF692-DT,PGBD2	GCST90002402	32888494
PLT	rs55794721	1:25235176	1e-30	-	RSRP1,SYF2	GCST90056183	34469753
PLT	rs614385	1:25260001	6e-11	0.02227058 unit increase	RSRP1	GCST90002402	32888494
PLT	rs604183	1:25274256	6e-27	0.028446522 unit decrease	RHD,RSRP1	GCST90002402	32888494
PLT	rs604183	1:25274256	7e-53	0.0358 unit decrease	RHD,RSRP1	GCST90018969	34594039
PLT	rs111941366	1:25409878	6e-32	0.04322901 unit decrease	RHCE	GCST004603	27863252
PLT	rs111941366	1:25409878	9e-81	-	RHCE	GCST90002361	32888493
PLT	rs111941366	1:25409878	1e-84	0.036054 SD unit decrease	RHCE	GCST90002357	32888493
PLT	rs78207142	1:25416203	9e-17	0.032565027 unit increase	RHCE	GCST90002402	32888494
PLT	rs12096438	1:25562931	7e-10	0.02241256 unit decrease	LDLRAP1	GCST004603	27863252
PLT	rs6661159	1:25563559	2e-09	0.0174 unit decrease	-	GCST90255498	36777999
PLT	rs4075184	1:25564344	3e-09	0.0423846 SD units decrease	LDLRAP1	GCST90281199	37596262
PLT	rs3856240	1:25566034	3e-10	-	LDLRAP1	GCST90056183	32888494
PLT	rs3856240	1:25566034	2e-24	0.023103157 unit increase	LDLRAP1	GCST90002402	34469753
PLT	rs532737731	1:26310728	1e-10	0.0258518 unit decrease	UBXN11	GCST90002402	32888494
PLT	rs4366307	1:26317102	1e-09	0.0176 unit decrease	-	GCST90255498	36777999
PLT	rs148268445	1:26676156	1e-20	0.0408 unit increase	RNU7-29P,ARID1A	GCST90018969	34594039
PLT	rs114165349	1:26695422	4e-24	0.07583819 unit increase	ARID1A	GCST90002402	32888494
PLT	rs182050989	1:26936054	1e-13	-	NUDC	GCST90056183	34469753
PLT	rs7356	1:27891589	2e-33	0.022914 SD unit decrease	RPA2	GCST90002357	32888493
PLT	rs11247718	1:27915936	2e-31	-	RPA2,SMPDL3B	GCST90002361	32888493
PLT	rs34341922	1:27917185	7e-21	0.021817796 unit increase	SMPDL3B,RPA2	GCST90002402	32888494
PLT	rs204073	1:28866210	3e-09	0.02644203 unit decrease	OPRD1	GCST90002402	32888494
PLT	rs204070	1:28868125	4e-10	0.039263 SD units increase	OPRD1	GCST90002358	32888493
PLT	rs204068	1:28868401	6e-23	-	OPRD1	GCST90002361	32888493
PLT	rs157198	1:28877395	5e-19	0.030816 SD unit decrease	OPRD1,Y_RNA	GCST90002357	32888493
PLT	rs34101571	1:30739047	3e-08	0.0658 unit increase	LAPTM5	GCST90018969	34594039
PLT	rs74340846	1:30769039	1e-13	0.1541059 unit increase	LAPTM5,LINC01778	GCST004603	27863252
PLT	rs74340846	1:30769039	1e-20	-	LAPTM5,LINC01778	GCST90002361	32888493
PLT	rs74340846	1:30769039	1e-23	0.124081 SD unit increase	LAPTM5,LINC01778	GCST90002357	32888493
PLT	rs74340846	1:30769039	1e-21	0.14225937 unit increase	LAPTM5,LINC01778	GCST90002402	32888494
PLT	rs1569419	1:3080038	6e-28	0.0939873 SD units increase	PRDM16	GCST90281199	32888493
PLT	rs1569419	1:3080038	2e-22	-	PRDM16	GCST90002361	32888493
PLT	rs1569419	1:3080038	2e-20	0.021374 SD unit increase	PRDM16	GCST90002357	32888494
PLT	rs1569419	1:3080038	1e-22	0.026131056 unit increase	PRDM16	GCST90002402	37596262
PLT	rs147197357	1:31866749	2e-11	0.133649 SD unit increase	PTP4A2,SPOCD1	GCST90002357	32888493
PLT	rs147197357	1:31866749	1e-10	0.1489 unit decrease	PTP4A2,SPOCD1	GCST90018969	34594039
PLT	rs10798939	1:33343836	6e-09	0.0144 unit decrease	PHC2	GCST90018969	34594039
PLT	rs6680310	1:33362658	4e-08	0.02028 unit decrease	-	GCST90255498	32888493
PLT	rs6680310	1:33362658	2e-15	-	PHC2,PHC2-AS1	GCST90002361	36777999
PLT	rs1889124	1:3402497	1e-10	0.01693457 unit decrease	PRDM16	GCST90002402	32888494
PLT	rs6693113	1:36292200	1e-09	0.014 unit decrease	THRAP3	GCST90018969	34594039
PLT	rs35343437	1:36307804	3e-12	-	SH3D21	GCST90002361	32888493
PLT	rs35343437	1:36307804	2e-14	0.014078 SD unit decrease	SH3D21	GCST90002357	32888493
PLT	rs35343437	1:36307804	8e-11	0.014552978 unit decrease	SH3D21	GCST90002402	32888494
PLT	rs61781290	1:39927488	1e-32	-	MYCL,Y_RNA	GCST90002361	32888493
PLT	rs61781290	1:39927488	1e-34	0.025428 SD unit increase	MYCL,Y_RNA	GCST90002357	32888493
PLT	rs61781290	1:39927488	3e-24	0.02595396 unit increase	MYCL,Y_RNA	GCST90002402	32888494
PLT	rs77320796	1:39929523	1e-10	0.0267969 unit increase	MYCL,Y_RNA	GCST004603	27863252
PLT	rs61781296	1:39954060	3e-14	-	Y_RNA,MFSD2A	GCST90056183	34469753
PLT	rs61781296	1:39954060	3e-25	0.0273 unit increase	Y_RNA,MFSD2A	GCST90018969	34594039
PLT	rs3122424	1:40075472	2e-09	0.014330871 unit decrease	PPT1	GCST90002402	32888494
PLT	rs79904641	1:40382150	2e-10	0.02905305 unit decrease	SMAP2	GCST90002402	32888494
PLT	rs4660456	1:40773839	4e-06	-	KCNQ4,NFYC	GCST001061	21507922
PLT	rs11580558	1:40956061	7e-11	0.0158 unit increase	CTPS1,UBE2V1P8	GCST90018969	34594039
PLT	rs11578829	1:40956187	1e-10	0.017803058 unit increase	CTPS1,UBE2V1P8	GCST90002402	32888494
PLT	rs76179192	1:40957700	3e-10	-	UBE2V1P8,CTPS1	GCST90002361	32888493
PLT	rs475390	1:41104787	4e-12	0.015151 SD unit increase	SCMH1	GCST90002357	32888493
PLT	rs1644291723	1:43045067	6e-11	0.446151 SD unit decrease	-	GCST90002357	32888493
PLT	rs74069551	1:43306209	8e-17	0.283557 SD units decrease	TIE1	GCST90002356	32888493
PLT	rs140190628	1:43311746	8e-28	0.6516512 unit increase	TIE1	GCST90002402	32888494
PLT	rs17292650	1:43338136	8e-14	0.2101 unit decrease	MPL	GCST90026509	34107879
PLT	rs17292650	1:43338136	2e-11	0.3408 unit decrease	MPL	GCST90026525	34107879
PLT	rs61754776	1:43338228	2e-12	0.36071 unit increase	MPL	GCST90025951	34226706
PLT	rs12731981	1:43338669	5e-13	0.045439586 unit increase	MPL	GCST90002402	32888494
PLT	rs587778515	1:43338705	4e-11	0.42207 unit increase	MPL	GCST90025951	34226706
PLT	rs117656396	1:43340066	3e-13	20.63 10^9 cells/L increase	MPL	GCST90002413	33693786
PLT	rs754859909	1:43348956	1e-11	0.742133 unit increase	MPL	GCST90025951	34226706
PLT	rs532784633	1:43349062	3e-09	19.53 unit decrease	MPL	GCST90094627	34553764
PLT	rs756235478	1:43352772	8e-31	0.246486 unit increase	MPL	GCST90018749	34594039
PLT	rs75139539	1:43375311	8e-33	-	MED8,ELOVL1	GCST90002361	32888493
PLT	rs75139539	1:43375311	4e-15	0.04925549 unit increase	MED8,ELOVL1	GCST90002402	32888494
PLT	rs117151538	1:43419043	7e-13	0.08523 unit increase	-	GCST90255498	36777999
PLT	rs576674585	1:43426606	1e-28	0.496125 SD unit decrease	SZT2	GCST90002357	32888493
PLT	rs190159566	1:43608783	2e-16	0.230377 SD units decrease	PTPRF	GCST90002358	32888493
PLT	rs17853159	1:45345193	4e-10	0.0834007 SD units decrease	TESK2	GCST90281199	37596262
PLT	rs1538970	1:45381890	4e-19	0.03941025 unit decrease	TESK2	GCST004603	27863252
PLT	rs12410493	1:45436376	3e-30	-	TESK2	GCST90056183	34469753
PLT	rs55642258	1:45450389	1e-67	0.037405 SD unit decrease	TESK2	GCST90002357	32888493
PLT	rs144019485	1:45450554	1e-51	0.039916355 unit decrease	TESK2	GCST90002402	32888494
PLT	rs67683090	1:45512131	4e-73	-	PRDX1,MMACHC	GCST90002361	32888493
PLT	rs67683090	1:45512131	2e-49	0.0326 unit decrease	PRDX1,MMACHC	GCST90018969	34594039
PLT	rs3014242	1:45621905	1e-13	0.0288 SD units decrease	CCDC17	GCST90002358	32888493
PLT	rs61784824	1:45745675	2e-10	0.02894 unit decrease	IPP	GCST005991	29403010
PLT	rs11211182	1:45774498	5e-12	0.0461 unit decrease	-	GCST90255431	36777999
PLT	rs137867657	1:45775080	4e-25	0.03122 unit decrease	-	GCST90255498	36777999
PLT	rs79997286	1:45776258	2e-10	0.04964 unit decrease	-	GCST90255498	36777999
PLT	rs7540578	1:45786472	8e-16	0.0278151 unit decrease	RPL6P1,MAST2	GCST90018749	34594039
PLT	rs946528	1:46019890	2e-10	0.067 unit increase	MAST2	GCST90271311	37538507
PLT	rs2181223	1:47205651	1e-10	0.017676 SD unit decrease	PDZK1IP1,TAL1	GCST90002357	32888493
PLT	rs1008455	1:47208130	3e-10	-	TAL1,PDZK1IP1	GCST90002361	32888493
PLT	rs34172643	1:51869288	3e-09	0.0136 unit decrease	NRDC	GCST90018969	34594039
PLT	rs213485	1:54393091	4e-12	-	SSBP3	GCST90002361	32888493
PLT	rs213483	1:54393239	2e-12	0.01326 SD unit increase	SSBP3	GCST90002357	32888493
PLT	rs10888971	1:56466589	1e-10	-	LINC01767,PLPP3	GCST90002361	32888493
PLT	rs372085772	1:56468449	2e-11	0.021867 SD unit increase	LINC01767,PLPP3	GCST90002357	32888493
PLT	rs111253602	1:56468450	1e-11	0.024603358 unit increase	LINC01767,PLPP3	GCST90002402	32888494
PLT	rs17114036	1:56497149	6e-09	0.0218 unit decrease	PLPP3	GCST90018969	34594039
PLT	rs6668107	1:61635504	2e-10	-	NFIA,TM2D1	GCST90002361	32888493
PLT	rs6668107	1:61635504	5e-11	0.014183 SD unit increase	NFIA,TM2D1	GCST90002357	32888493
PLT	rs1933295	1:61641349	1e-13	0.0189 unit decrease	NFIA,TM2D1	GCST90018969	34594039
PLT	rs113655880	1:62686891	8e-10	0.015 unit increase	DOCK7	GCST90018969	34594039
PLT	rs1168113	1:62690427	4e-12	-	DOCK7-DT	GCST90002361	32888493
PLT	rs7526446	1:62702313	9e-10	0.01442983 unit decrease	DOCK7-DT	GCST90002402	32888494
PLT	rs6686331	1:62716464	1e-13	0.014215 SD unit decrease	DOCK7-DT,ATG4C	GCST90002357	32888493
PLT	rs310244	1:64840194	1e-11	0.015759 SD unit decrease	JAK1	GCST90002357	32888493
PLT	rs35358275	1:64863547	2e-10	0.015687825 unit decrease	JAK1	GCST90002402	32888494
PLT	rs6664374	1:65608269	4e-12	0.013918 SD unit decrease	LEPR	GCST90002357	32888493
PLT	rs6664374	1:65608269	2e-10	0.01506903 unit decrease	LEPR	GCST90002402	32888494
PLT	rs114700498	1:67589092	3e-12	0.035338633 unit decrease	RNU6-1031P,RN7SL392P	GCST90002402	32888494
PLT	rs114700498	1:67589092	6e-11	0.0343 unit decrease	RNU6-1031P,RN7SL392P	GCST90018969	34594039
PLT	rs555018269	1:67598454	2e-14	0.034681 SD unit decrease	RN7SL392P,RNU6-1031P	GCST90002357	32888493
PLT	rs72682840	1:67618872	9e-11	-	RNU6-1031P,RN7SL392P	GCST90002361	32888493
PLT	rs11121012	1:7734229	3e-24	0.023904577 unit increase	CAMTA1	GCST90002402	32888494
PLT	rs3736313	1:77576437	2e-12	0.014565 SD unit decrease	ZZZ3	GCST90002357	32888493
PLT	rs278853	1:77664558	2e-12	-	ZZZ3	GCST90002361	32888493
PLT	rs278853	1:77664558	1e-10	0.016309021 unit increase	ZZZ3	GCST90002402	32888494
PLT	rs9726525	1:77888900	3e-09	0.0124 unit decrease	NEXN,NEXN-AS1	GCST90018969	34594039
PLT	rs11807612	1:84241588	6e-13	0.0218 unit decrease	PRKACB,NEDD8P1	GCST90018969	34594039
PLT	rs11810942	1:84241806	2e-09	0.0359 unit decrease	-	GCST90255431	36777999
PLT	rs11808517	1:84243261	4e-12	0.0236558 unit decrease	PRKACB,NEDD8P1	GCST90018749	34594039
PLT	rs12088543	1:84252300	3e-19	0.02639 unit decrease	-	GCST90255498	32888493
PLT	rs12088543	1:84252300	4e-12	0.026758 SD units increase	SAMD13,NEDD8P1	GCST90002358	36777999
PLT	rs11163933	1:84262944	5e-12	-	NEDD8P1,SAMD13	GCST90002361	32888493
PLT	rs115513158	1:87631268	6e-21	-	PKN2-AS1	GCST90002361	32888493
PLT	rs140436199	1:87636754	4e-19	0.043094452 unit decrease	PKN2-AS1	GCST90002402	32888494
PLT	rs140436199	1:87636754	1e-16	0.0363 unit decrease	PKN2-AS1	GCST90018969	34594039
PLT	rs11121246	1:8857043	2e-36	-	ENO1,RERE	GCST90002361	32888493
PLT	rs11121246	1:8857043	2e-36	0.023005 SD unit increase	ENO1,RERE	GCST90002357	32888493
PLT	rs79565040	1:8857341	8e-30	0.025427029 unit increase	RERE,ENO1	GCST90002402	32888494
PLT	rs10864368	1:8858254	8e-11	-	ENO1,RERE	GCST90056183	34469753
PLT	rs10864368	1:8858254	2e-22	0.0203 unit increase	ENO1,RERE	GCST90018969	34594039
PLT	rs79898419	1:91122004	5e-22	0.025162045 unit increase	HFM1,RPL5P6	GCST90002402	32888494
PLT	rs79898419	1:91122004	4e-18	0.0212 unit increase	HFM1,RPL5P6	GCST90018969	34594039
PLT	rs79635379	1:91122506	2e-27	-	HFM1,RPL5P6	GCST90002361	32888493
PLT	rs79635379	1:91122506	1e-28	0.023579 SD unit increase	HFM1,RPL5P6	GCST90002357	32888493
PLT	rs79900185	1:92439055	2e-12	-	RN7SL824P,GFI1	GCST90002361	32888493
PLT	rs945631	1:92960610	9e-19	-	DIPK1A	GCST90002361	32888493
PLT	rs945631	1:92960610	3e-20	0.043212 SD unit decrease	DIPK1A	GCST90002357	32888493
PLT	rs945631	1:92960610	5e-13	0.04117373 unit decrease	DIPK1A	GCST90002402	32888494
PLT	rs661126	1:93213411	9e-12	0.0162099 unit increase	CCDC18	GCST90002402	32888494
PLT	rs4477285	1:94411372	4e-24	-	ARHGAP29-AS1,ABCD3	GCST90002361	32888493
PLT	rs4477285	1:94411372	6e-23	0.018284 SD unit increase	ARHGAP29-AS1,ABCD3	GCST90002357	32888493
PLT	rs4477285	1:94411372	3e-11	-	ARHGAP29-AS1,ABCD3	GCST90056183	32888494
PLT	rs4477285	1:94411372	1e-13	0.016871065 unit increase	ARHGAP29-AS1,ABCD3	GCST90002402	34469753
PLT	rs4477285	1:94411372	5e-18	0.0166 unit increase	ARHGAP29-AS1,ABCD3	GCST90018969	34594039
PLT	rs11165846	1:97354111	9e-06	-	DPYD	GCST001061	21507922
PLT	rs61869602	10:102518549	3e-16	0.06188 unit decrease	-	GCST90255498	36777999
PLT	rs12767683	10:102556824	4e-17	0.0188 unit increase	SUFU	GCST90018969	34594039
PLT	rs12762934	10:102600127	9e-22	0.018837 SD unit increase	SUFU	GCST90002357	32888493
PLT	rs12762934	10:102600127	1e-22	-	SUFU	GCST90002361	32888493
PLT	rs12762934	10:102600127	2e-15	0.019150082 unit increase	SUFU	GCST90002402	32888494
PLT	rs911547	10:103879663	4e-15	-	STN1	GCST90002361	32888493
PLT	rs79342925	10:103911925	3e-08	0.01808 unit decrease	-	GCST90255498	34594039
PLT	rs79342925	10:103911925	4e-13	0.0451 unit increase	STN1	GCST90018969	36777999
PLT	rs9420907	10:103916707	8e-16	0.021784 SD unit decrease	STN1	GCST90002357	32888493
PLT	rs9420907	10:103916707	5e-10	0.020746345 unit decrease	STN1	GCST90002402	32888494
PLT	rs11405687	10:103958671	4e-13	0.044427 unit increase	STN1,SLK	GCST90018749	34594039
PLT	rs4630221	10:103960141	2e-10	0.04485 SD units decrease	STN1,SLK	GCST90002358	32888493
PLT	rs3838773	10:110228675	4e-10	0.02946 unit decrease	-	GCST90255498	34594039
PLT	rs3838773	10:110228675	1e-13	0.0213 unit decrease	MXI1	GCST90018969	36777999
PLT	rs17127170	10:110232464	4e-08	0.02566 unit decrease	MXI1	GCST005991	29403010
PLT	rs12416343	10:110232866	1e-11	0.024894 unit decrease	MXI1	GCST90018749	34594039
PLT	rs3793889	10:110267898	2e-13	-	MXI1	GCST90002361	32888493
PLT	rs10509912	10:110269647	1e-08	0.0353 unit decrease	-	GCST90255431	36777999
PLT	rs11195918	10:112351902	3e-12	0.0192 unit decrease	GUCY2GP	GCST90018969	34594039
PLT	rs79671623	10:112381345	3e-10	0.022120545 unit decrease	ACSL5	GCST90002402	32888494
PLT	rs2419626	10:112407458	7e-15	0.022248 SD unit decrease	ACSL5	GCST90002357	32888493
PLT	rs2419626	10:112407458	8e-15	-	ACSL5	GCST90002361	32888493
PLT	rs34346558	10:11862835	2e-14	-	PROSER2-AS1,PROSER2	GCST90002361	32888493
PLT	rs34346558	10:11862835	5e-16	0.018337 SD unit increase	PROSER2-AS1,PROSER2	GCST90002357	32888493
PLT	rs34346558	10:11862835	6e-12	0.019184181 unit increase	PROSER2-AS1,PROSER2	GCST90002402	32888494
PLT	rs34528557	10:11864607	9e-11	0.02 unit increase	PROSER2-AS1,PROSER2	GCST90018969	34594039
PLT	rs10886430	10:119250744	3e-16	0.023557 SD unit decrease	GRK5	GCST90002357	32888493
PLT	rs10886430	10:119250744	4e-08	-	GRK5	GCST90056183	32888494
PLT	rs10886430	10:119250744	7e-15	0.026945759 unit decrease	GRK5	GCST90002402	34469753
PLT	rs10886430	10:119250744	8e-17	0.0295 unit decrease	GRK5	GCST90018969	34594039
PLT	rs10712394	10:124758512	8e-10	0.0147 unit increase	EEF1AKMT2	GCST90018969	34594039
PLT	rs10508477	10:14556741	4e-16	-	FAM107B	GCST90002361	32888493
PLT	rs11259186	10:14561430	9e-18	0.015813 SD unit decrease	FAM107B	GCST90002357	32888493
PLT	rs11259186	10:14561430	1e-11	0.015282458 unit decrease	FAM107B	GCST90002402	32888494
PLT	rs11259186	10:14561430	1e-13	0.0144 unit decrease	FAM107B	GCST90018969	34594039
PLT	rs812426	10:16815134	3e-14	-	RSU1	GCST90002361	32888493
PLT	rs780634	10:16822328	9e-15	0.014271 SD unit decrease	CUBN,RSU1	GCST90002357	32888493
PLT	rs780634	10:16822328	8e-10	0.013897149 unit decrease	CUBN,RSU1	GCST90002402	32888494
PLT	rs34782095	10:17142052	4e-11	0.0154 unit increase	TRDMT1	GCST90018969	34594039
PLT	rs2273736	10:17153429	2e-09	0.013548051 unit increase	TRDMT1	GCST90002402	32888494
PLT	rs11014291	10:24909758	1e-25	-	PRTFDC1	GCST90002361	32888493
PLT	rs11014291	10:24909758	5e-29	0.02133 SD unit decrease	PRTFDC1	GCST90002357	32888493
PLT	rs140884840	10:24911888	4e-10	0.02355059 unit decrease	PRTFDC1	GCST004603	27863252
PLT	rs140884840	10:24911888	4e-24	0.023692975 unit decrease	PRTFDC1	GCST90002402	32888494
PLT	rs11818463	10:24934438	5e-18	0.0203 unit decrease	PRTFDC1	GCST90018969	34594039
PLT	rs112505971	10:27068541	2e-08	-	ANKRD26	GCST008338	31080455
PLT	rs10764672	10:27103612	3e-14	0.021752475 unit increase	ANKRD26,YME1L1	GCST90002402	32888494
PLT	rs10764672	10:27103612	5e-11	0.0187 unit increase	ANKRD26,YME1L1	GCST90018969	34594039
PLT	rs788219	10:27184306	8e-17	0.022101 SD unit decrease	ACBD5,MASTL	GCST90002357	32888493
PLT	rs788210	10:27188019	4e-16	-	ACBD5	GCST90002361	32888493
PLT	rs7074390	10:29045297	3e-08	0.01617 unit decrease	-	GCST90255498	36777999
PLT	rs16930589	10:29794434	8e-10	0.041116714 unit increase	SVIL,JCAD	GCST90002402	32888494
PLT	rs1332618	10:30180073	4e-15	0.018584765 unit increase	JCAD,RNU6-598P	GCST90002402	32888494
PLT	rs2689216	10:30215026	1e-21	-	JCAD,RNU6-598P	GCST90002361	32888493
PLT	rs2689216	10:30215026	2e-22	0.01884 SD unit increase	JCAD,RNU6-598P	GCST90002357	32888493
PLT	rs1720607	10:30222269	3e-14	0.0162 unit increase	JCAD,RNU6-598P	GCST90018969	34594039
PLT	rs7912035	10:3665123	2e-14	0.020124 SD unit increase	KLF6,LINC02669	GCST90002357	32888493
PLT	rs7912035	10:3665123	2e-08	0.0188125 unit increase	KLF6,LINC02669	GCST90018749	32888494
PLT	rs7912035	10:3665123	5e-13	0.02329521 unit increase	KLF6,LINC02669	GCST90002402	34594039
PLT	rs7912035	10:3665123	2e-20	0.0218 unit increase	KLF6,LINC02669	GCST90018969	34594039
PLT	rs7909212	10:3665458	1e-11	0.02395 unit increase	-	GCST90255498	36777999
PLT	rs7912685	10:3665556	5e-20	-	LINC02669,KLF6	GCST90002361	32888493
PLT	rs1126487	10:43387894	2e-08	0.0113 unit decrease	HNRNPF	GCST90018969	34594039
PLT	rs111998607	10:43474170	5e-11	0.014714 SD unit increase	ZNF487	GCST90002357	32888493
PLT	rs111998607	10:43474170	6e-12	0.017118068 unit increase	ZNF487	GCST90002402	32888494
PLT	rs561549937	10:44486875	3e-09	0.02423 unit decrease	-	GCST90255498	36777999
PLT	rs61850684	10:49044891	1e-17	-	VSTM4	GCST90056183	34469753
PLT	rs28505677	10:49050962	9e-59	-	VSTM4	GCST90002361	32888493
PLT	rs28505677	10:49050962	4e-62	0.036198 SD unit decrease	VSTM4	GCST90002357	32888493
PLT	rs28505677	10:49050962	5e-36	0.03353417 unit decrease	VSTM4	GCST90002402	32888494
PLT	rs28505677	10:49050962	7e-31	0.0316 unit decrease	VSTM4	GCST90018969	34594039
PLT	rs4272720	10:49055156	4e-16	0.03501395 unit decrease	VSTM4	GCST004603	27863252
PLT	rs4948498	10:62062625	1e-19	-	ARID5B	GCST90002361	32888493
PLT	rs4948498	10:62062625	1e-21	0.018376 SD unit increase	ARID5B	GCST90002357	32888493
PLT	rs11497879	10:62606358	3e-10	0.01883 unit increase	-	GCST90255498	36777999
PLT	rs12775044	10:62677621	2e-23	0.02882 unit increase	-	GCST90255498	36777999
PLT	rs224082	10:62806498	7e-17	0.019575749 unit decrease	ADO	GCST90002402	32888494
PLT	rs4379723	10:63203689	7e-07	5.4297 unit decrease	JMJD1C	GCST001783	23263863
PLT	rs4379723	10:63203689	2e-20	5.051907 unit increase	JMJD1C	GCST008039	31217584
PLT	rs7098181	10:63267383	3e-17	0.085 unit increase	JMJD1C	GCST90271311	37538507
PLT	rs10761731	10:63267850	6e-08	4.81 unit increase	JMJD1C	GCST003383	22139419
PLT	rs10761731	10:63267850	2e-24	3.849 10^9/l increase	JMJD1C	GCST001337	24026423
PLT	rs10761731	10:63267850	2e-06	3.81 unit decrease	JMJD1C	GCST002186	26805783
PLT	rs10761731	10:63267850	3E-351	0.074458 SD unit increase	JMJD1C	GCST90002357	31217584
PLT	rs10761731	10:63267850	3e-31	4.5087533 unit increase	JMJD1C	GCST90094627	32888493
PLT	rs10761731	10:63267850	7e-103	0.107139885 unit increase	JMJD1C	GCST90002402	32888494
PLT	rs10761731	10:63267850	1e-23	5.515906 unit increase	JMJD1C	GCST008039	34553764
PLT	rs10761731	10:63267850	2e-228	0.0617 unit increase	JMJD1C	GCST90018969	34594039
PLT	rs7075195	10:63290899	1e-08	0.01682 unit decrease	-	GCST90255498	36777999
PLT	rs7084707	10:63292782	3e-139	-	JMJD1C	GCST90056183	34469753
PLT	rs10761739	10:63302248	2e-27	0.0359788 unit increase	JMJD1C	GCST90018749	34594039
PLT	rs10761741	10:63306426	2e-118	0.168478 SD units decrease	JMJD1C	GCST90281199	27863252
PLT	rs10761741	10:63306426	3e-96	0.07693902 unit increase	JMJD1C	GCST004603	37596262
PLT	rs10822159	10:63336490	6E-382	-	JMJD1C	GCST90002361	32888493
PLT	rs10822159	10:63336490	2e-11	0.083064 SD units decrease	JMJD1C	GCST90002356	32888493
PLT	rs201749589	10:63344735	8e-12	0.0485 unit decrease	-	GCST90255431	36777999
PLT	rs7896518	10:63344740	4e-08	4.89 unit increase	JMJD1C	GCST003383	22423221
PLT	rs7896518	10:63344740	2e-12	5.18 10^9 cells/L increase	JMJD1C	GCST008047	26805783
PLT	rs7896518	10:63344740	1e-23	5.514836 unit increase	JMJD1C	GCST008039	31217584
PLT	rs7896518	10:63344740	6e-14	0.0889 unit increase	JMJD1C	GCST90026509	34107879
PLT	rs7896518	10:63344740	1e-17	0.0884 unit increase	JMJD1C	GCST90026525	34107879
PLT	rs10761753	10:63402143	1e-10	0.03164698 unit decrease	JMJD1C	GCST90002402	32888494
PLT	rs10761760	10:63419392	1e-29	0.043851 SD units decrease	JMJD1C	GCST90002358	32888493
PLT	rs186167801	10:63453066	8e-36	0.18858728 unit decrease	JMJD1C	GCST90002402	32888494
PLT	rs10995538	10:63454589	1e-21	-	JMJD1C	GCST90056183	34469753
PLT	rs11592315	10:63543162	4e-14	-	REEP3	GCST90056183	34469753
PLT	rs1896995	10:63605625	5e-21	0.04105 unit increase	REEP3	GCST005991	29403010
PLT	rs76002972	10:63606894	2e-08	0.08025 unit increase	-	GCST90255498	36777999
PLT	rs10997819	10:67809761	4e-08	0.0117 unit increase	DNAJC12	GCST90018969	34594039
PLT	rs10998648	10:69217639	4e-11	-	SUPV3L1,HKDC1	GCST90002361	32888493
PLT	rs17476364	10:69334748	5e-11	0.019617 SD unit decrease	HK1	GCST90002357	32888493
PLT	rs12569971	10:74194617	4e-17	-	ADK	GCST90002361	32888493
PLT	rs12569971	10:74194617	8e-16	0.015014 SD unit decrease	ADK	GCST90002357	32888493
PLT	rs4564273	10:74230154	2e-08	0.0111 unit decrease	ADK	GCST90018969	34594039
PLT	rs7895133	10:74247697	2e-10	0.014569029 unit decrease	ADK	GCST90002402	32888494
PLT	rs4979859	10:79339955	3e-13	0.018387632 unit increase	PPIF,ZMIZ1	GCST90002402	32888494
PLT	rs116052829	10:79404390	3e-10	0.03758511 unit increase	ZCCHC24	GCST004603	27863252
PLT	rs116052829	10:79404390	2e-23	-	ZCCHC24	GCST90002361	32888493
PLT	rs116052829	10:79404390	2e-25	0.032923 SD unit increase	ZCCHC24	GCST90002357	32888493
PLT	rs116052829	10:79404390	3e-09	-	ZCCHC24	GCST90056183	32888494
PLT	rs116052829	10:79404390	1e-16	0.030558122 unit increase	ZCCHC24	GCST90002402	34469753
PLT	rs116052829	10:79404390	2e-17	0.0322 unit increase	ZCCHC24	GCST90018969	34594039
PLT	rs78884079	10:79444551	2e-25	0.03417 unit decrease	-	GCST90255498	34594039
PLT	rs78884079	10:79444551	2e-09	0.0318804 unit decrease	ZCCHC24	GCST90018749	36777999
PLT	rs1903858	10:87893929	2e-14	0.0152 unit increase	PTEN	GCST90018969	34594039
PLT	rs3831733	10:87926410	1e-11	0.020954967 unit increase	PTEN	GCST90002402	32888494
PLT	rs61093223	10:87962505	8e-13	-	PTEN	GCST90002361	32888493
PLT	rs61093223	10:87962505	4e-12	0.018783 SD unit increase	PTEN	GCST90002357	32888493
PLT	rs835240	10:92996433	1e-09	0.01958 unit increase	-	GCST90255498	36777999
PLT	rs11812460	10:93072371	3e-11	0.026439 SD units increase	CYP26C1,CYP26A1	GCST90002358	32888493
PLT	rs2068888	10:93079885	5e-23	0.02912 unit decrease	-	GCST90255498	27863252
PLT	rs2068888	10:93079885	9e-11	0.02371978 unit decrease	NIP7P1,CYP26A1	GCST004603	29403010
PLT	rs2068888	10:93079885	3e-35	-	NIP7P1,CYP26A1	GCST90002361	32888493
PLT	rs2068888	10:93079885	3e-29	0.020697 SD unit decrease	NIP7P1,CYP26A1	GCST90002357	32888493
PLT	rs2068888	10:93079885	3e-10	-	NIP7P1,CYP26A1	GCST90056183	32888494
PLT	rs2068888	10:93079885	1e-11	0.02961 unit decrease	NIP7P1,CYP26A1	GCST005991	34469753
PLT	rs2068888	10:93079885	4e-15	0.0267356 unit decrease	NIP7P1,CYP26A1	GCST90018749	34594039
PLT	rs2068888	10:93079885	1e-23	0.0227386 unit decrease	NIP7P1,CYP26A1	GCST90002402	34594039
PLT	rs2068888	10:93079885	1e-32	0.0228 unit decrease	NIP7P1,CYP26A1	GCST90018969	36777999
PLT	rs7080472	10:94253193	3e-14	0.014079 SD unit decrease	PLCE1	GCST90002357	32888493
PLT	rs11187838	10:94278929	5e-13	-	PLCE1,PLCE1-AS1	GCST90002361	32888493
PLT	rs4551688	10:95764023	1e-17	-	ENTPD1-AS1,ENTPD1	GCST90002361	32888493
PLT	rs4551688	10:95764023	1e-18	0.016199 SD unit increase	ENTPD1-AS1,ENTPD1	GCST90002357	32888493
PLT	rs4075311	10:95814898	2e-12	0.0139 unit increase	ENTPD1-AS1,ENTPD1	GCST90018969	34594039
PLT	rs2096219	10:95875759	1e-12	0.016009353 unit increase	ENTPD1,ENTPD1-AS1	GCST90002402	32888494
PLT	rs11190127	10:99512225	2e-17	0.019925559 unit decrease	LINC01475,GOT1-DT	GCST90002402	32888494
PLT	rs7095953	10:99514668	2e-26	0.021588 SD unit decrease	LINC01475,GOT1-DT	GCST90002357	32888493
PLT	rs7095953	10:99514668	2e-25	-	LINC01475,GOT1-DT	GCST90002361	32888493
PLT	rs11190128	10:99515392	2e-15	0.0162 unit decrease	LINC01475,GOT1-DT	GCST90018969	34594039
PLT	rs397844973	10:99535896	1e-09	0.01833 unit decrease	-	GCST90255498	36777999
PLT	rs11224291	11:100574259	2e-23	0.032867 SD unit decrease	CNTN5,RN7SL222P	GCST90002357	32888493
PLT	rs11224292	11:100575550	2e-25	-	CNTN5,RN7SL222P	GCST90002361	32888493
PLT	rs56783829	11:100579548	2e-09	0.023149032 unit decrease	CNTN5,RN7SL222P	GCST90002402	32888494
PLT	rs72996108	11:100582138	7e-13	0.0213 unit decrease	RN7SL222P,CNTN5	GCST90018969	34594039
PLT	rs1111890	11:100630840	2e-11	0.015741417 unit increase	CNTN5,RN7SL222P	GCST90002402	32888494
PLT	rs11225024	11:101825018	2e-11	0.022207 SD unit increase	TRPC6	GCST90002357	32888493
PLT	rs4442541	11:10647625	4e-27	0.021271 SD unit increase	IRAG1	GCST90002357	32888493
PLT	rs4442541	11:10647625	4e-27	-	IRAG1	GCST90002361	32888493
PLT	rs4442541	11:10647625	1e-17	0.020752013 unit increase	IRAG1	GCST90002402	32888494
PLT	rs4754299	11:108154487	5e-21	0.021309944 unit increase	ACAT1,NPAT	GCST90002402	32888494
PLT	rs664677	11:108272455	2e-34	-	ATM	GCST90002361	32888493
PLT	rs664677	11:108272455	4e-10	0.023915 SD units decrease	ATM	GCST90002358	32888493
PLT	rs664677	11:108272455	5e-25	0.0198 unit increase	ATM	GCST90018969	34594039
PLT	rs4987982	11:108280542	1e-08	0.019163 unit increase	ATM	GCST90018749	34594039
PLT	rs647681	11:108290525	7e-09	0.0169 unit decrease	-	GCST90255498	36777999
PLT	rs192022	11:108378047	1e-15	0.03043958 unit increase	C11orf65	GCST004603	27863252
PLT	rs61913892	11:108469489	2e-27	0.02016 SD unit increase	POGLUT3,C11orf65	GCST90002357	32888493
PLT	rs73000929	11:114082900	6e-21	0.09191479 unit decrease	ZBTB16	GCST004603	27863252
PLT	rs73000929	11:114082900	2e-75	0.092954 SD unit decrease	ZBTB16	GCST90002357	32888493
PLT	rs73000929	11:114082900	1e-72	-	ZBTB16	GCST90002361	32888493
PLT	rs73000929	11:114082900	5e-33	-	ZBTB16	GCST90056183	32888494
PLT	rs73000929	11:114082900	9e-50	0.089812495 unit decrease	ZBTB16	GCST90002402	34469753
PLT	rs73000929	11:114082900	3e-59	0.0987 unit decrease	ZBTB16	GCST90018969	34594039
PLT	rs17116384	11:114110519	6e-14	-	ZBTB16	GCST90056183	34469753
PLT	rs73000965	11:114111599	9e-13	0.02813931 unit decrease	ZBTB16	GCST004603	27863252
PLT	rs73000965	11:114111599	2e-10	0.015600079 unit decrease	ZBTB16	GCST90002402	32888494
PLT	rs143055445	11:114230631	7e-16	0.033282936 unit increase	ZBTB16	GCST90002402	32888494
PLT	rs6589563	11:116720071	1e-09	-	LINC02702,BUD13	GCST90056183	34469753
PLT	rs66505542	11:116752505	1e-16	0.04332688 unit increase	BUD13	GCST004603	27863252
PLT	rs66505542	11:116752505	4e-35	0.040067766 unit increase	BUD13	GCST90002402	32888494
PLT	rs964184	11:116778201	1e-45	-	ZPR1	GCST90002361	32888493
PLT	rs3741297	11:116786951	2e-30	0.03548 unit increase	-	GCST90255498	36777999
PLT	rs2075291	11:116790676	3e-13	0.0467799 unit decrease	APOA5	GCST90018749	34594039
PLT	rs651821	11:116791863	3e-10	0.025095 SD units decrease	APOA5	GCST90002358	32888493
PLT	rs662799	11:116792991	4e-11	0.02899 unit increase	APOA5,APOA4	GCST005991	29403010
PLT	rs138326449	11:116830638	3e-11	0.125718 unit increase	APOC3	GCST90025951	34226706
PLT	rs2070667	11:116830953	1e-10	0.05496302 unit decrease	APOC3	GCST004603	27863252
PLT	rs5130	11:116832430	3e-45	0.037927 SD unit increase	APOC3	GCST90002357	32888493
PLT	rs7116797	11:116836622	1e-25	0.0262 unit increase	APOA1-AS,APOA1	GCST90018969	34594039
PLT	rs79849088	11:116871910	3e-24	0.06474753 unit decrease	SIK3	GCST90002402	32888494
PLT	rs12294466	11:118918948	2e-09	-	BCL9L	GCST90056183	34469753
PLT	rs185511413	11:119041238	2e-11	0.12554993 unit increase	SLC37A4,HYOU1	GCST90002402	32888494
PLT	rs4148172	11:119160049	8e-32	0.03383 unit increase	-	GCST90255498	36777999
PLT	rs4245191	11:119182117	2e-08	0.03608 unit decrease	-	GCST90255498	36777999
PLT	rs11217176	11:119194334	7e-194	0.061409 SD unit increase	CCDC153	GCST90002357	32888493
PLT	rs11217176	11:119194334	5e-145	0.0525 unit increase	CCDC153	GCST90018969	34594039
PLT	rs7104210	11:119203176	1e-242	-	CBL,CCDC153	GCST90002361	32888493
PLT	rs7104210	11:119203176	3e-48	0.054509 SD units decrease	CBL,CCDC153	GCST90002358	32888493
PLT	rs7104210	11:119203176	4e-173	0.12135569 unit increase	CBL,CCDC153	GCST90002402	32888494
PLT	rs118131248	11:119205873	7e-16	0.143 unit increase	-	GCST90255431	36777999
PLT	rs7108857	11:119206293	4e-34	0.0532 unit increase	CBL,CCDC153	GCST005991	29403010
PLT	rs2155380	11:119209327	1e-63	-	CBL	GCST90056183	34469753
PLT	rs36109901	11:119212608	3e-43	0.05652886 unit increase	CBL	GCST004603	27863252
PLT	rs1893033	11:119218345	2e-17	6.274 unit increase	CBL	GCST012032	33545615
PLT	rs11217191	11:119223937	5e-11	0.0302323 unit increase	CBL	GCST004603	27863252
PLT	rs11217191	11:119223937	2e-46	0.0683723 unit decrease	CBL	GCST90002402	32888494
PLT	rs4938642	11:119229196	8e-11	4.73 10^9/l increase	CBL	GCST001337	22139419
PLT	rs6589724	11:119241793	3e-28	0.0643 unit increase	-	GCST90255431	36777999
PLT	rs117420562	11:119248929	6e-11	0.01947 unit increase	-	GCST90255498	36777999
PLT	rs12277078	11:119259978	4e-55	0.0525197 unit increase	CBL	GCST90018749	34594039
PLT	rs12276986	11:119259979	4e-14	0.02305 unit increase	-	GCST90255498	36777999
PLT	rs78448854	11:119273798	6e-12	0.02354 unit increase	-	GCST90255498	36777999
PLT	rs200706457	11:119277272	3e-53	0.04748 unit decrease	-	GCST90255498	36777999
PLT	rs79093187	11:119303020	2e-09	0.02119 unit increase	-	GCST90255498	36777999
PLT	rs2511842	11:119318875	5e-14	-	MCAM	GCST90056183	34469753
PLT	rs139602475	11:119321471	2e-08	0.04056 unit decrease	-	GCST90255498	36777999
PLT	rs7944487	11:119322246	1e-19	-	MCAM,RNF26	GCST90056183	34469753
PLT	rs6649	11:119337218	5e-25	0.033766255 unit increase	RNF26	GCST90002402	32888494
PLT	rs117290868	11:119415459	1e-10	0.03124 unit increase	-	GCST90255498	36777999
PLT	rs7126413	11:120336696	2e-17	0.019764015 unit increase	ARHGEF12	GCST90002402	32888494
PLT	rs12361632	11:120345134	2e-19	0.0184 unit increase	ARHGEF12	GCST90018969	34594039
PLT	rs12787285	11:120351502	3e-18	0.017174 SD unit increase	ARHGEF12	GCST90002357	32888493
PLT	rs12787285	11:120351502	1e-18	-	ARHGEF12	GCST90002361	32888493
PLT	rs67575951	11:121800782	2e-12	0.025963 SD unit increase	RNU6-256P,SORL1	GCST90002357	32888493
PLT	rs67575951	11:121800782	1e-12	-	RNU6-256P,SORL1	GCST90002361	32888493
PLT	rs2236659	11:123062473	4e-59	0.04761 unit decrease	-	GCST90255498	34594039
PLT	rs2236659	11:123062473	3e-08	0.0243181 unit decrease	HSPA8	GCST90018749	36777999
PLT	rs149349478	11:123082716	7e-10	0.0241 unit decrease	CLMP	GCST90018969	34594039
PLT	rs35513824	11:125681063	1e-10	0.01938251 unit decrease	ACRV1,PATE1	GCST90002402	32888494
PLT	rs4502008	11:126417859	5e-37	-	ST3GAL4	GCST90002361	32888493
PLT	rs33972805	11:126418977	3e-38	0.026386 SD unit decrease	ST3GAL4	GCST90002357	32888493
PLT	rs4935967	11:126419061	1e-28	-	ST3GAL4	GCST90056183	34469753
PLT	rs4937127	11:126420615	2e-18	0.03196514 unit decrease	ST3GAL4	GCST004603	27863252
PLT	rs4937127	11:126420615	4e-33	0.027024947 unit decrease	ST3GAL4	GCST90002402	32888494
PLT	rs2155311	11:126421580	1e-30	0.0273 unit decrease	ST3GAL4	GCST90018969	34594039
PLT	rs10893823	11:128155802	4e-12	0.02329852 unit increase	LINC02725	GCST90002402	32888494
PLT	rs4936043	11:128248770	2e-10	0.014829126 unit decrease	LINC02098,ETS1	GCST90002402	32888494
PLT	rs12791097	11:128435565	9e-11	0.02041 unit decrease	-	GCST90255498	36777999
PLT	rs10893872	11:128455658	9e-27	-	LINC02098,ETS1	GCST90056183	34469753
PLT	rs10893872	11:128455658	7e-38	0.0246 unit decrease	LINC02098,ETS1	GCST90018969	34594039
PLT	rs4937333	11:128460625	6e-18	0.03224136 unit decrease	ETS1	GCST004603	27863252
PLT	rs4937333	11:128460625	1e-59	0.030232 SD unit decrease	ETS1	GCST90002357	32888493
PLT	rs4937333	11:128460625	1e-59	-	ETS1	GCST90002361	32888493
PLT	rs4937333	11:128460625	9e-43	0.03130943 unit decrease	ETS1	GCST90002402	32888494
PLT	rs10893909	11:128695139	5e-14	0.03171019 unit decrease	FLI1,SENCR	GCST004603	27863252
PLT	rs10893909	11:128695139	3e-15	-	FLI1,SENCR	GCST90056183	34469753
PLT	rs11221442	11:128707729	3e-35	0.032204624 unit decrease	FLI1	GCST90002402	32888494
PLT	rs397717621	11:128796092	7e-13	0.0517 unit decrease	-	GCST90255431	36777999
PLT	rs2268607	11:128797533	3e-12	0.02504591 unit decrease	FLI1	GCST90002402	32888494
PLT	rs2268608	11:128797752	2e-09	0.01873 unit decrease	-	GCST90255498	36777999
PLT	rs74843651	11:14271441	8e-18	0.0255 unit increase	-	GCST90255498	36777999
PLT	rs10660035	11:17066642	2e-15	0.0162 unit decrease	OR7E14P,RPS13	GCST90018969	34594039
PLT	rs1236309	11:17113116	3e-11	-	PIK3C2A	GCST90002361	32888493
PLT	rs12788073	11:17174316	4e-12	0.014963 SD unit decrease	PIK3C2A	GCST90002357	32888493
PLT	rs12788073	11:17174316	1e-13	0.018005168 unit decrease	PIK3C2A	GCST90002402	32888494
PLT	rs2294081	11:193863	1e-10	0.017911457 unit increase	SCGB1C1,BET1L	GCST90002402	32888494
PLT	rs11604127	11:196944	3e-15	0.0690229 SD units decrease	ODF3,BET1L	GCST90281199	27863252
PLT	rs11604127	11:196944	4e-103	0.09307401 unit increase	ODF3,BET1L	GCST004603	32888493
PLT	rs11604127	11:196944	2E-362	0.092349 SD unit increase	ODF3,BET1L	GCST90002357	32888494
PLT	rs11604127	11:196944	4e-149	-	ODF3,BET1L	GCST90056183	34469753
PLT	rs11604127	11:196944	2e-21	4.809508 unit increase	ODF3,BET1L	GCST90094627	34553764
PLT	rs11604127	11:196944	8e-126	0.078796245 unit increase	ODF3,BET1L	GCST90002402	37596262
PLT	rs11602954	11:202856	5e-12	6.46 unit decrease	BET1L	GCST002186	24026423
PLT	rs11602954	11:202856	2e-08	4.085244 unit increase	BET1L	GCST008039	31217584
PLT	rs72878027	11:205021	1e-234	0.0898 unit increase	BET1L	GCST90018969	34594039
PLT	rs11606393	11:208235	1E-345	-	RIC8A	GCST90002361	32888493
PLT	rs11602248	11:231305	1e-10	0.0791 unit decrease	SIRT3	GCST90026525	34107879
PLT	rs505404	11:243268	7e-25	4.662 10^9/l increase	PSMD13	GCST001337	22139419
PLT	rs577357	11:248016	2e-09	0.02212 unit decrease	-	GCST90255498	34594039
PLT	rs577357	11:248016	2e-08	0.0265513 unit decrease	PSMD13	GCST90018749	36777999
PLT	rs151035694	11:262106	2e-19	-	COX8BP	GCST90056183	34469753
PLT	rs231353	11:2687789	4e-14	0.014844 SD unit decrease	KCNQ1OT1,KCNQ1	GCST90002357	32888493
PLT	rs231353	11:2687789	2e-14	-	KCNQ1OT1,KCNQ1	GCST90002361	32888493
PLT	rs231353	11:2687789	3e-10	0.014821836 unit decrease	KCNQ1OT1,KCNQ1	GCST90002402	32888494
PLT	rs202159835	11:2825180	2e-11	0.03850774 unit increase	-	GCST90002402	32888494
PLT	rs149153412	11:2933940	3e-10	0.0164 unit increase	-	GCST90018969	34594039
PLT	rs7111803	11:300364	3e-11	-	IFITM5,IFITM2	GCST90056183	34469753
PLT	rs9704108	11:308065	6e-12	0.05351307 unit increase	IFITM2	GCST004603	27863252
PLT	rs9704108	11:308065	2e-18	0.037592065 unit increase	IFITM2	GCST90002402	32888494
PLT	rs183811190	11:32839859	8e-13	0.043438084 unit decrease	PRRG4	GCST90002402	32888494
PLT	rs183811190	11:32839859	2e-10	0.0397 unit decrease	PRRG4	GCST90018969	34594039
PLT	rs2786802	11:32888470	5e-14	0.018681 SD unit decrease	PRRG4,QSER1	GCST90002357	32888493
PLT	rs2786802	11:32888470	4e-13	-	PRRG4,QSER1	GCST90002361	32888493
PLT	rs7123132	11:44576685	2e-10	0.0129 unit increase	CD82	GCST90018969	34594039
PLT	rs368770339	11:47405609	3e-13	0.02488035 unit increase	SLC39A13-AS1	GCST90002402	32888494
PLT	rs7950696	11:47459981	7e-14	0.02741704 unit increase	RAPSN,CELF1	GCST004603	27863252
PLT	rs7124681	11:47508395	4e-40	0.024684 SD unit decrease	CELF1	GCST90002357	32888493
PLT	rs7124681	11:47508395	6e-39	-	CELF1	GCST90002361	32888493
PLT	rs7124681	11:47508395	2e-13	0.017846156 unit decrease	CELF1	GCST90002402	32888494
PLT	rs58405523	11:47896810	6e-20	0.0277 unit increase	NUP160,PTPRJ	GCST90018969	34594039
PLT	rs139858043	11:50514830	2e-10	-	OR4C50P,LINC02750	GCST90002361	32888493
PLT	rs334	11:5227002	1e-12	-	HBB	GCST008338	31080455
PLT	rs334	11:5227002	5e-20	-	HBB	GCST008337	31080455
PLT	rs181703235	11:54649472	2e-12	0.035652 SD unit decrease	OR4R2P,OR4C7P	GCST90002357	32888493
PLT	rs181703235	11:54649472	4e-10	-	OR4R2P,OR4C7P	GCST90002361	32888493
PLT	rs117538213	11:55344024	4e-11	-	OR4A16	GCST90002361	32888493
PLT	rs116916700	11:56618920	9e-11	-	OR5AM1P,OR5M1	GCST90002361	32888493
PLT	rs12806645	11:5677225	1e-09	0.014682993 unit increase	TRIM5	GCST90002402	32888494
PLT	rs11601507	11:5679844	3e-21	0.034485 SD unit decrease	TRIM5	GCST90002357	32888493
PLT	rs11601507	11:5679844	2e-24	-	TRIM5	GCST90002361	32888493
PLT	rs11601507	11:5679844	1e-09	0.027115792 unit decrease	TRIM5	GCST90002402	32888494
PLT	rs3824949	11:5680179	2e-20	0.0177 unit decrease	TRIM5	GCST90018969	34594039
PLT	rs17305868	11:5680653	1e-30	0.0347 unit decrease	-	GCST90255498	29403010
PLT	rs17305868	11:5680653	2e-12	0.026194 SD units decrease	TRIM5	GCST90002358	32888493
PLT	rs17305868	11:5680653	9e-10	0.02593 unit increase	TRIM5	GCST005991	34594039
PLT	rs17305868	11:5680653	2e-12	0.0233992 unit increase	TRIM5	GCST90018749	36777999
PLT	rs17151908	11:57427764	1e-11	0.019781586 unit increase	SLC43A3,RNA5SP341	GCST90002402	32888494
PLT	rs78364821	11:57603269	6e-19	0.0233 unit increase	SERPING1	GCST90018969	34594039
PLT	rs28362951	11:57605053	3e-16	0.020990534 unit increase	SERPING1	GCST90002402	32888494
PLT	rs138770460	11:57608658	2e-24	0.021054 SD unit increase	SERPING1	GCST90002357	32888493
PLT	rs138770460	11:57608658	4e-23	-	SERPING1	GCST90002361	32888493
PLT	rs58487339	11:58334414	5e-10	0.061505944 unit increase	OR5B19P,OR5BC1P	GCST90002402	32888494
PLT	rs7940165	11:5894981	1e-10	0.015058123 unit increase	OR52E5,TRIM5	GCST90002402	32888494
PLT	rs10897054	11:60351163	2e-08	0.0121 unit increase	MS4A6E	GCST90018969	34594039
PLT	rs950802	11:60385111	3e-10	0.012486 SD unit decrease	MS4A7,MS4A14,MS4A6E	GCST90002357	32888493
PLT	rs1791794	11:61669616	3e-24	0.03738 unit increase	-	GCST90255498	36777999
PLT	rs198476	11:61758258	7e-11	0.0386 unit decrease	-	GCST90255431	36777999
PLT	rs4246215	11:61796827	3e-10	2.451 10^9/l increase	FADS2,FEN1	GCST001337	22139419
PLT	rs174544	11:61800281	2e-75	0.037 unit increase	FADS2,FADS1	GCST90018969	34594039
PLT	rs174546	11:61802358	9e-20	0.030963 unit increase	FADS2,FADS1	GCST90018749	34594039
PLT	rs174548	11:61803876	5e-23	0.03863999 unit increase	FADS2,FADS1	GCST004603	27863252
PLT	rs174555	11:61812288	1e-44	-	FADS1,FADS2	GCST90056183	34469753
PLT	rs28456	11:61822009	6e-88	0.03924 SD unit increase	FADS2,FADS1	GCST90002357	32888493
PLT	rs28456	11:61822009	7e-102	-	FADS2,FADS1	GCST90002361	32888493
PLT	rs28456	11:61822009	6e-57	0.038462568 unit increase	FADS2,FADS1	GCST90002402	32888494
PLT	rs174576	11:61836038	3e-16	0.031311 SD units decrease	FADS2	GCST90002358	32888493
PLT	rs174581	11:61839211	2e-09	0.0283 unit increase	-	GCST90255498	36777999
PLT	rs97384	11:61856709	2e-13	0.03504 unit decrease	FADS2	GCST005991	29403010
PLT	rs145908530	11:62433010	1e-10	0.023436 SD unit decrease	AHNAK,SCGB1A1	GCST90002357	32888493
PLT	rs3888316	11:64189246	4e-15	0.0188 unit decrease	STIP1	GCST90018969	34594039
PLT	rs3802933	11:64220630	6e-23	0.024361 SD unit decrease	FERMT3	GCST90002357	32888493
PLT	rs3741404	11:64231768	4e-09	0.02236431 unit decrease	DNAJC4	GCST004603	27863252
PLT	rs12798333	11:64245312	6e-15	0.022786845 unit decrease	PPP1R14B	GCST90002402	32888494
PLT	rs477895	11:64281440	5e-08	4.19 10^9 cells/L decrease	BAD,GPR137	GCST008047	22423221
PLT	rs477895	11:64281440	8e-23	-	BAD,GPR137	GCST90002361	32888493
PLT	rs2448490	11:65644564	5e-14	0.02860245 unit decrease	SIPA1	GCST004603	27863252
PLT	rs11227250	11:65670874	2e-42	0.026088 SD unit decrease	RELA-DT	GCST90002357	32888493
PLT	rs11227250	11:65670874	7e-43	-	RELA-DT	GCST90002361	32888493
PLT	rs11227261	11:65695372	7e-29	0.024 unit decrease	RN7SL309P,RELA-DT	GCST90018969	34594039
PLT	rs71036221	11:65696234	5e-17	0.02106934 unit decrease	RN7SL309P,KAT5	GCST90002402	32888494
PLT	rs139892606	11:65839745	2e-10	0.016725482 unit decrease	CFL1,SNX32	GCST90002402	32888494
PLT	rs12418948	11:69159054	2e-15	-	SMIM38	GCST90002361	32888493
PLT	rs12418451	11:69167951	2e-16	0.016429 SD unit increase	MYEOV,SMIM38	GCST90002357	32888493
PLT	rs12418451	11:69167951	1e-08	0.0139 unit increase	MYEOV,SMIM38	GCST90018969	34594039
PLT	rs11602052	11:69197107	3e-13	0.01713365 unit decrease	SMIM38,MYEOV	GCST90002402	32888494
PLT	rs1192925	11:69661511	4e-11	0.012694 SD unit decrease	LTO1	GCST90002357	32888493
PLT	rs1192922	11:69687993	5e-10	-	FGF19,LTO1	GCST90002361	32888493
PLT	rs56133113	11:72790175	3e-11	0.018916 SD unit increase	STARD10,ARAP1	GCST90002357	32888493
PLT	rs56133113	11:72790175	2e-12	-	STARD10,ARAP1	GCST90002361	32888493
PLT	rs11235598	11:72810242	2e-10	0.0178 unit increase	STARD10,ATG16L2	GCST90018969	34594039
PLT	rs146158951	11:73597725	8e-10	0.022694308 unit increase	FAM168A	GCST90002402	32888494
PLT	rs78973710	11:73600030	6e-12	0.020898 SD unit increase	FAM168A,PLEKHB1	GCST90002357	32888493
PLT	rs78973710	11:73600030	4e-10	-	FAM168A,PLEKHB1	GCST90002361	32888493
PLT	rs17749202	11:76186330	1e-10	0.012877 SD unit decrease	WNT11	GCST90002357	32888493
PLT	rs10400322	11:76199869	4e-09	0.014154754 unit decrease	WNT11	GCST90002402	32888494
PLT	rs570786	11:77796286	2e-15	0.0162 unit increase	RSF1	GCST90018969	34594039
PLT	rs10899415	11:77912827	6e-17	0.015723 SD unit decrease	AAMDC,INTS4	GCST90002357	32888493
PLT	rs11534589	11:77913131	8e-18	-	INTS4,AAMDC	GCST90002361	32888493
PLT	rs11534589	11:77913131	2e-11	0.015373233 unit decrease	INTS4,AAMDC	GCST90002402	32888494
PLT	rs72847212	11:834389	5e-10	0.017420929 unit decrease	CD151	GCST90002402	32888494
PLT	rs556562	11:85955397	2e-17	0.0196 unit increase	SLC25A1P1,PICALM	GCST90018969	34594039
PLT	rs618679	11:85960659	6e-09	-	PICALM	GCST90056183	34469753
PLT	rs655641	11:86020243	4e-09	0.02664876 unit increase	PICALM	GCST004603	27863252
PLT	rs773095550	11:86055308	5e-17	0.024048062 unit increase	PICALM	GCST90002402	32888494
PLT	rs669556	11:86070280	7e-17	0.019345 SD unit increase	RNU6-560P,PICALM	GCST90002357	32888493
PLT	rs669556	11:86070280	5e-17	-	RNU6-560P,PICALM	GCST90002361	32888493
PLT	rs10769960	11:8797456	7e-19	0.03312831 unit decrease	DENND2B-AS1,DENND2B	GCST004603	27863252
PLT	rs7947631	11:8823362	1e-49	0.027075 SD unit decrease	DENND2B	GCST90002357	32888493
PLT	rs7947631	11:8823362	5e-51	-	DENND2B	GCST90002361	32888493
PLT	rs7947631	11:8823362	5e-34	0.0239 unit decrease	DENND2B	GCST90018969	34594039
PLT	rs11042093	11:8824555	2e-22	-	DENND2B	GCST90056183	32888494
PLT	rs11042093	11:8824555	9e-34	0.027269712 unit decrease	DENND2B	GCST90002402	34469753
PLT	rs10769966	11:8825494	3e-15	0.02272 unit decrease	-	GCST90255498	36777999
PLT	rs2852401	11:92738458	1e-08	0.0138 unit decrease	FAT3	GCST90018969	34594039
PLT	rs641937	11:95099858	2e-09	0.0159 unit increase	ENDOD1	GCST90018969	34594039
PLT	rs1150339	11:95100525	5e-17	-	ENDOD1	GCST90002361	32888493
PLT	rs646809	11:95101707	5e-18	0.019521 SD unit increase	ENDOD1	GCST90002357	32888493
PLT	rs646809	11:95101707	3e-11	0.01838406 unit increase	ENDOD1	GCST90002402	32888494
PLT	rs360156	11:9735177	2e-08	0.02405 unit increase	-	GCST90255498	36777999
PLT	rs415895	11:9748015	5e-12	-	SWAP70	GCST90002361	32888493
PLT	rs360142	11:9764470	1e-10	0.019587 SD unit decrease	SBF2-AS1	GCST90002357	32888493
PLT	rs2859659	12:10426586	2e-14	-	KLRC2,KLRC3	GCST90002361	32888493
PLT	rs10772289	12:10486394	2e-16	0.022828 SD unit decrease	EIF2S3B,KLRC1	GCST90002357	32888493
PLT	rs10734834	12:10488385	2e-10	0.021625333 unit decrease	EIF2S3B,KLRC1	GCST90002402	32888494
PLT	rs201372015	12:108674441	2e-42	0.05352 unit increase	-	GCST90255498	36777999
PLT	rs78866567	12:108786339	7e-13	0.03217919 unit increase	SSH1	GCST90002402	32888494
PLT	rs4388979	12:109037207	7e-32	0.0435281 unit decrease	USP30	GCST004603	27863252
PLT	rs6606735	12:109051638	1e-11	0.0521 unit decrease	-	GCST90255431	36777999
PLT	rs3742028	12:109053663	2e-10	0.02274 unit increase	-	GCST90255498	32888494
PLT	rs3742028	12:109053663	4e-42	-	USP30-AS1,USP30	GCST90056183	34469753
PLT	rs3742028	12:109053663	1e-92	0.04634078 unit decrease	USP30-AS1,USP30	GCST90002402	36777999
PLT	rs3214666	12:109357121	3e-09	0.02346 unit increase	-	GCST90255498	36777999
PLT	rs190520635	12:109540294	6e-13	0.02984 unit increase	-	GCST90255498	36777999
PLT	rs76831232	12:109667027	1e-11	0.04043 unit decrease	-	GCST90255498	36777999
PLT	rs56848810	12:109719687	9e-12	0.01966 unit decrease	-	GCST90255498	36777999
PLT	rs7956131	12:109902248	1e-09	0.02631572 unit decrease	TCHP	GCST90002402	32888494
PLT	rs140504578	12:109925858	4e-22	0.0884303 unit decrease	TCHP	GCST90018749	34594039
PLT	rs75666959	12:110133569	2e-09	0.02187 unit increase	-	GCST90255498	36777999
PLT	rs118139783	12:110492831	2e-11	0.02196 unit decrease	-	GCST90255498	36777999
PLT	rs140027261	12:110658216	2e-08	0.02619 unit decrease	-	GCST90255498	36777999
PLT	rs2078434	12:110816615	2e-17	-	RPL29P25,PPP1CC	GCST90056183	34469753
PLT	rs143078557	12:110877011	2e-10	0.1054 unit increase	-	GCST90255431	36777999
PLT	rs143078557	12:110877011	5e-16	0.0256 unit increase	-	GCST90255498	36777999
PLT	rs7957842	12:110925724	3e-09	0.07468 unit decrease	-	GCST90255498	36777999
PLT	rs7304705	12:111000197	3e-27	-	LINC01405,CUX2	GCST90056183	34469753
PLT	rs11065810	12:111135884	5e-19	0.03104 unit increase	-	GCST90255498	36777999
PLT	rs4766540	12:111148622	2e-13	-	CUX2	GCST90056183	34469753
PLT	rs916683	12:111178403	2e-10	0.02474 unit decrease	-	GCST90255498	36777999
PLT	rs9783423	12:111201652	4e-12	0.05984 unit increase	-	GCST90255498	36777999
PLT	rs4766566	12:111269073	2e-12	0.03172 unit increase	CUX2	GCST005991	29403010
PLT	rs1966303	12:111286638	1e-11	0.0424 unit increase	-	GCST90255431	36777999
PLT	rs183439466	12:111294600	2e-12	-	CUX2	GCST90056183	34469753
PLT	rs142340142	12:111318473	3e-16	0.02362 unit increase	-	GCST90255498	36777999
PLT	rs4766505	12:111320816	3e-13	0.06065 unit decrease	-	GCST90255498	36777999
PLT	rs150481160	12:111324091	6e-20	-	CUX2	GCST90056183	34469753
PLT	rs3809272	12:111362454	4e-126	0.0945364 unit decrease	PHETA1	GCST004603	27863252
PLT	rs183396081	12:111369274	6e-10	0.1659 unit decrease	-	GCST90255431	36777999
PLT	rs183396081	12:111369274	6e-36	0.08122 unit increase	-	GCST90255498	36777999
PLT	rs201581267	12:111370947	2e-13	0.065 unit decrease	-	GCST90255431	36777999
PLT	rs56663449	12:111371378	3e-24	0.10347 unit increase	-	GCST90255498	36777999
PLT	rs117829767	12:111373670	5e-10	-	LINC02356	GCST90056183	34469753
PLT	rs11065890	12:111393882	1e-10	0.0383 unit increase	-	GCST90255431	36777999
PLT	rs3742003	12:111406414	6e-06	0.0531 unit decrease	SH2B3	GCST90026509	34107879
PLT	rs3742003	12:111406414	7e-10	0.061 unit decrease	SH2B3	GCST90026525	34107879
PLT	rs3803170	12:111409936	8e-60	0.1549 unit increase	-	GCST90255431	36777999
PLT	rs7309325	12:111411711	3e-14	0.077 unit increase	SH2B3	GCST90271311	37538507
PLT	rs754838420	12:111418377	3e-52	0.426756 unit increase	SH2B3	GCST90025951	34226706
PLT	rs78894077	12:111418869	4e-10	8.2 10^9 cells/L increase	SH2B3	GCST90002413	33693786
PLT	rs61944375	12:111429489	4e-14	-	SH2B3	GCST90056183	34469753
PLT	rs142221082	12:111430378	1e-12	0.0678 unit increase	-	GCST90255498	36777999
PLT	rs2239196	12:111435363	3e-47	-	SH2B3	GCST90056183	34469753
PLT	rs3184504	12:111446804	6e-180	0.1038733 unit decrease	SH2B3,ATXN2	GCST004603	22139419
PLT	rs3184504	12:111446804	1e-26	3.99 10^9/l increase	SH2B3,ATXN2	GCST001337	24026423
PLT	rs3184504	12:111446804	5e-11	5.33 unit decrease	SH2B3,ATXN2	GCST002186	27863252
PLT	rs3184504	12:111446804	8e-263	-	SH2B3,ATXN2	GCST90056183	31217584
PLT	rs3184504	12:111446804	5E-616	0.15463974 unit decrease	SH2B3,ATXN2	GCST90002402	32888494
PLT	rs3184504	12:111446804	5e-06	2.984297 unit decrease	SH2B3,ATXN2	GCST008039	34469753
PLT	rs3184504	12:111446804	7E-379	0.096 unit decrease	SH2B3,ATXN2	GCST90018969	34594039
PLT	rs148636776	12:111447491	8e-15	0.554956 unit increase	SH2B3,ATXN2	GCST004603	27863252
PLT	rs148636776	12:111447491	2e-62	0.721403 unit increase	SH2B3,ATXN2	GCST90025951	34226706
PLT	rs72650673	12:111447506	2e-163	0.585 unit increase	-	GCST90078987	34662886
PLT	rs140649197	12:111448180	2e-20	0.07547 unit increase	-	GCST90255498	36777999
PLT	rs72650662	12:111448270	3e-10	0.3902 unit increase	SH2B3,ATXN2	GCST90025951	34226706
PLT	rs739496	12:111449855	5e-19	0.141 unit decrease	ATXN2,SH2B3	GCST000580	20139978
PLT	rs739496	12:111449855	7e-12	8.25 unit decrease	ATXN2,SH2B3	GCST002733	25705162
PLT	rs739496	12:111449855	8e-159	0.118553 unit increase	ATXN2,SH2B3	GCST90018749	34594039
PLT	rs11348701	12:111452438	3e-34	0.05231826 unit decrease	ATXN2	GCST004603	27863252
PLT	rs10849949	12:111455733	1e-34	0.05653 unit decrease	-	GCST90255498	36777999
PLT	rs78503944	12:111462975	8e-12	0.087599 SD units decrease	ATXN2	GCST90002356	32888493
PLT	rs111818253	12:111472786	5e-136	0.132576 SD units decrease	ATXN2	GCST90002358	32888493
PLT	rs77465633	12:111495741	2e-62	0.1997 unit increase	-	GCST90255431	36777999
PLT	rs77465633	12:111495741	5e-260	0.10397 unit increase	-	GCST90255498	36777999
PLT	rs551014092	12:111499189	5e-193	0.7563187 unit increase	ATXN2	GCST90002402	32888494
PLT	rs630512	12:111514363	2e-08	7.482 unit decrease	ATXN2	GCST012032	33545615
PLT	rs619010	12:111537019	1e-104	0.1258 unit increase	ATXN2	GCST005991	29403010
PLT	rs653178	12:111569952	6e-06	0.092 unit decrease	ATXN2	GCST90271311	37538507
PLT	rs61941261	12:111576137	1e-23	0.047420852 unit decrease	ATXN2	GCST90002402	32888494
PLT	rs138281696	12:111579116	2e-16	-	ATXN2	GCST90056183	34469753
PLT	rs4098854	12:111598993	8e-18	0.036805436 unit decrease	ATXN2	GCST90002402	32888494
PLT	rs12319170	12:111634439	9e-09	0.0713 unit decrease	BRAP,ATXN2-AS	GCST90026509	34107879
PLT	rs749237684	12:111650643	3e-31	0.5510884 unit increase	BRAP	GCST004603	27863252
PLT	rs10744774	12:111652218	5E-375	0.103445 SD unit increase	BRAP	GCST90002357	32888493
PLT	rs189424182	12:111696858	3e-13	-	ACAD10	GCST90056183	34469753
PLT	rs60125993	12:111698417	4e-15	0.0468 unit increase	-	GCST90255431	36777999
PLT	rs11066015	12:111730205	3e-71	0.05736 unit decrease	-	GCST90255498	36777999
PLT	rs6490294	12:111752634	5e-09	4.38 10^9 cells/L decrease	ACAD10	GCST008047	22423221
PLT	rs6490294	12:111752634	5e-08	2.993432 unit increase	ACAD10	GCST008039	31217584
PLT	rs530203431	12:111810957	2e-12	0.392977 unit increase	ALDH2	GCST004603	27863252
PLT	rs78142205	12:111856697	1e-19	0.2428 unit increase	-	GCST90255431	36777999
PLT	rs75468472	12:111925435	1e-16	-	MAPKAPK5,ADAM1B	GCST90056183	34469753
PLT	rs141043717	12:111933667	4e-15	0.03753322 unit increase	TMEM116	GCST004603	27863252
PLT	rs944089990	12:111959116	4e-08	0.1495 unit decrease	-	GCST90255431	36777999
PLT	rs79423041	12:111975221	2e-50	-	TMEM116	GCST90056183	34469753
PLT	rs532308916	12:112057594	2e-34	0.9568851 unit increase	NAA25	GCST90002402	32888494
PLT	rs10661645	12:112086916	2e-54	0.122307 unit increase	NAA25	GCST004603	27863252
PLT	rs112693912	12:112098796	3e-16	-	NAA25	GCST90056183	34469753
PLT	rs535526948	12:112139028	4e-52	0.58255714 unit increase	TRAFD1	GCST90002402	32888494
PLT	rs142334371	12:112152180	2e-16	-	TRAFD1	GCST90056183	34469753
PLT	rs7302298	12:112295810	2e-10	0.07299 unit decrease	-	GCST90255498	36777999
PLT	rs55843500	12:112348763	4e-38	-	HECTD4	GCST90056183	34469753
PLT	rs11066301	12:112433568	8e-12	4.65 10^9/l increase	PTPN11	GCST000498	19820697
PLT	rs11066301	12:112433568	7e-06	3.031687 unit increase	PTPN11	GCST008039	31217584
PLT	rs11066309	12:112445672	7E-426	-	PTPN11	GCST90002361	32888493
PLT	rs80269561	12:112506970	9e-13	0.055 unit increase	-	GCST90255431	36777999
PLT	rs11615047	12:112562881	7e-20	0.05439 unit increase	-	GCST90255498	36777999
PLT	rs67436553	12:112590625	1e-15	0.1175 unit decrease	-	GCST90255431	36777999
PLT	rs61942273	12:112592481	5e-31	0.04747 unit increase	-	GCST90255498	36777999
PLT	rs17824620	12:112663189	1e-08	2.457 10^9/l increase	RPH3A	GCST001337	22139419
PLT	rs185867853	12:112684319	3e-08	0.03543 unit decrease	-	GCST90255498	36777999
PLT	rs150127870	12:112686832	6e-14	0.03113 unit increase	-	GCST90255498	36777999
PLT	rs146485479	12:112693430	6e-11	0.05428 unit increase	-	GCST90255498	36777999
PLT	rs111788255	12:112694614	1e-30	-	RPH3A	GCST90056183	34469753
PLT	rs3803064	12:112735689	7e-06	-	RPH3A	GCST001061	21507922
PLT	rs79789921	12:112745298	5e-10	0.1219 unit increase	-	GCST90255431	36777999
PLT	rs10774659	12:112771217	1e-16	0.02823 unit decrease	-	GCST90255498	36777999
PLT	rs139162913	12:112792574	2e-09	0.05585 unit decrease	-	GCST90255498	36777999
PLT	rs12302082	12:112813988	2e-13	0.06076 unit decrease	-	GCST90255498	36777999
PLT	rs12581345	12:112820165	4e-16	0.02411 unit decrease	-	GCST90255498	36777999
PLT	rs10492024	12:112831607	7e-09	0.01758 unit increase	-	GCST90255498	36777999
PLT	rs1293769	12:112984946	2e-12	0.02046 unit increase	-	GCST90255498	36777999
PLT	rs11066465	12:112994514	2e-24	0.0306 unit decrease	-	GCST90255498	36777999
PLT	rs1674089	12:113059024	7e-15	0.05267 unit increase	-	GCST90255498	36777999
PLT	rs34145403	12:113059027	4e-12	0.02036 unit decrease	-	GCST90255498	36777999
PLT	rs2701623	12:113084969	7e-12	0.02114 unit decrease	-	GCST90255498	36777999
PLT	rs1043845	12:113192144	4e-12	0.01995 unit decrease	-	GCST90255498	36777999
PLT	rs7295776	12:113351534	3e-13	0.02279 unit decrease	-	GCST90255498	36777999
PLT	rs10850136	12:113459599	3e-08	0.0174 unit increase	-	GCST90255498	36777999
PLT	rs35441	12:115115310	1e-32	0.022376 SD unit decrease	TBX3-AS1,UBA52P7	GCST90002357	32888493
PLT	rs35432	12:115117725	1e-30	-	TBX3-AS1,UBA52P7	GCST90002361	32888493
PLT	rs35432	12:115117725	2e-19	0.020787349 unit decrease	TBX3-AS1,UBA52P7	GCST90002402	32888494
PLT	rs35432	12:115117725	3e-18	0.0177 unit decrease	TBX3-AS1,UBA52P7	GCST90018969	34594039
PLT	rs35427	12:115118502	4e-11	0.02555659 unit decrease	UBA52P7,TBX3-AS1	GCST004603	27863252
PLT	rs12581983	12:120233163	3e-09	0.02531 unit decrease	PXN	GCST005991	29403010
PLT	rs2006194	12:120256820	7e-09	0.0193441 unit decrease	PXN	GCST90018749	34594039
PLT	rs3890165	12:120265116	3e-10	0.04486 unit increase	-	GCST90255498	36777999
PLT	rs2255531	12:120977112	3e-10	0.02417885 unit decrease	HNF1A-AS1	GCST004603	27863252
PLT	rs2255531	12:120977112	4e-25	0.024298076 unit decrease	HNF1A-AS1	GCST90002402	32888494
PLT	rs34933970	12:121734518	8e-23	-	TMEM120B	GCST90056183	34469753
PLT	rs11553699	12:121779004	6e-58	0.176436 SD units increase	RHOF,TMEM120B	GCST90281199	27863252
PLT	rs11553699	12:121779004	1e-45	0.08012949 unit decrease	RHOF,TMEM120B	GCST004603	32888493
PLT	rs11553699	12:121779004	2e-175	-	RHOF,TMEM120B	GCST90002361	32888493
PLT	rs11553699	12:121779004	2e-178	0.082471 SD unit decrease	RHOF,TMEM120B	GCST90002357	32888494
PLT	rs11553699	12:121779004	6e-12	4.262064 unit decrease	RHOF,TMEM120B	GCST90094627	34553764
PLT	rs11553699	12:121779004	4e-127	0.083988 unit decrease	RHOF,TMEM120B	GCST90002402	34594039
PLT	rs11553699	12:121779004	5e-214	0.1098 unit decrease	RHOF,TMEM120B	GCST90018969	37596262
PLT	rs77408535	12:121809208	3e-17	-	SETD1B	GCST90056183	34469753
PLT	rs7961894	12:121927677	1e-10	3.923 10^9/l increase	CFAP251	GCST001337	22139419
PLT	rs11615667	12:121961267	4e-93	-	CFAP251	GCST90056183	34469753
PLT	rs59586951	12:122037814	3e-14	-	BCL7A	GCST90056183	34469753
PLT	rs597343	12:122701007	7e-09	0.02456 unit increase	-	GCST90255498	36777999
PLT	rs7296418	12:122973072	2e-06	-	ABCB9	GCST001061	21507922
PLT	rs1727307	12:123091195	3e-06	-	PITPNM2	GCST001061	21507922
PLT	rs1727324	12:123214056	2e-34	0.027916 SD unit increase	MPHOSPH9	GCST90002357	32888493
PLT	rs1727324	12:123214056	1e-27	0.030667596 unit increase	MPHOSPH9	GCST90002402	32888494
PLT	rs10654220	12:123218875	8e-13	0.03265327 unit increase	MPHOSPH9	GCST004603	27863252
PLT	rs2851435	12:123227869	6e-33	-	MPHOSPH9	GCST90002361	32888493
PLT	rs112196150	12:123401381	1e-11	0.033335987 unit increase	KMT5A	GCST90002402	32888494
PLT	rs77216612	12:12725049	5e-13	-	APOLD1,CDKN1B	GCST90002361	32888493
PLT	rs1171809105	12:12725428	3e-15	0.018269 SD unit increase	-	GCST90002357	32888493
PLT	rs35132512	12:12725436	4e-14	0.019385437 unit increase	APOLD1,CDKN1B	GCST90002402	32888494
PLT	rs148910232	12:12725645	5e-11	0.0134 unit increase	CDKN1B,APOLD1	GCST90018969	34594039
PLT	rs138932594	12:20812397	2e-08	0.0127 unit increase	SLCO1B3	GCST90018969	34594039
PLT	rs2417966	12:21190295	1e-11	0.017714232 unit increase	SLCO1B1	GCST90002402	32888494
PLT	rs187630	12:21593633	4e-14	0.015419 SD unit increase	GYS2	GCST90002357	32888493
PLT	rs187630	12:21593633	1e-11	-	GYS2	GCST90002361	32888493
PLT	rs76639840	12:22457358	1e-27	0.146248 SD unit increase	C2CD5-AS1,C2CD5	GCST90002357	32888493
PLT	rs76639840	12:22457358	9e-25	-	C2CD5-AS1,C2CD5	GCST90002361	32888493
PLT	rs76639840	12:22457358	3e-21	0.15494578 unit decrease	C2CD5-AS1,C2CD5	GCST90002402	32888494
PLT	rs76639840	12:22457358	3e-16	0.1371 unit decrease	C2CD5-AS1,C2CD5	GCST90018969	34594039
PLT	rs2370515	12:2401996	2e-13	0.019055 SD unit decrease	CACNA1C	GCST90002357	32888493
PLT	rs2370515	12:2401996	3e-11	-	CACNA1C	GCST90002361	32888493
PLT	rs2370515	12:2401996	3e-08	0.0183 unit decrease	CACNA1C	GCST90018969	34594039
PLT	rs34314354	12:2403645	4e-11	0.021015568 unit decrease	-	GCST90002402	32888494
PLT	rs34103124	12:24591200	2e-08	0.0125 unit increase	KNOP1P1,RN7SL38P	GCST90018969	34594039
PLT	rs12371983	12:29204200	5e-13	0.03729 unit decrease	-	GCST90255498	36777999
PLT	rs2015599	12:29282547	4e-34	0.04445876 unit decrease	FAR2	GCST004603	27863252
PLT	rs2015599	12:29282547	2e-98	0.0401 unit decrease	FAR2	GCST90018969	34594039
PLT	rs35024086	12:29282573	3e-12	0.0404 unit decrease	-	GCST90255431	32888494
PLT	rs35024086	12:29282573	2e-20	0.066897 SD units increase	FAR2	GCST90281199	36777999
PLT	rs35024086	12:29282573	8e-86	0.044021808 unit decrease	FAR2	GCST90002402	37596262
PLT	rs1006409	12:29282742	3e-08	0.01916 unit increase	-	GCST90255498	29403010
PLT	rs1006409	12:29282742	8e-129	0.044239 SD unit decrease	FAR2	GCST90002357	32888493
PLT	rs1006409	12:29282742	8e-151	-	FAR2	GCST90002361	32888493
PLT	rs1006409	12:29282742	5e-12	0.02947 unit decrease	FAR2	GCST005991	34594039
PLT	rs1006409	12:29282742	8e-22	0.0320142 unit decrease	FAR2	GCST90018749	36777999
PLT	rs10771511	12:29284284	9e-21	0.03496 SD units increase	FAR2	GCST90002358	32888493
PLT	rs10771511	12:29284284	2e-51	-	FAR2	GCST90056183	34469753
PLT	rs116174979	12:32717075	3e-09	0.021810126 unit increase	DNM1L	GCST90002402	32888494
PLT	rs10844312	12:32718297	1e-09	0.0159 unit increase	DNM1L	GCST90018969	34594039
PLT	rs10844339	12:32750214	2e-11	-	YARS2	GCST90002361	32888493
PLT	rs10771989	12:32751857	9e-12	0.017924 SD unit increase	YARS2	GCST90002357	32888493
PLT	rs17442910	12:40156900	5e-21	-	LINC02471	GCST90002361	32888493
PLT	rs17442910	12:40156900	5e-23	0.12302 SD unit increase	LINC02471	GCST90002357	32888493
PLT	rs17442910	12:40156900	4e-15	0.12 unit decrease	LINC02471	GCST90018969	34594039
PLT	rs529898481	12:40294153	1e-20	0.29541564 unit decrease	LRRK2	GCST90002402	32888494
PLT	rs7296503	12:41306962	2e-09	-	PDZRN4	GCST008338	31080455
PLT	rs10592192	12:4220913	4e-13	0.019873902 unit increase	HSPA8P5,CCND2-AS1	GCST90002402	32888494
PLT	rs10849023	12:4223312	4e-19	0.020041 SD unit increase	CCND2-AS1,HSPA8P5	GCST90002357	32888493
PLT	rs11611647	12:4224753	1e-11	0.0152 unit increase	CCND2-AS1,HSPA8P5	GCST90018969	34594039
PLT	rs7138216	12:4225142	3e-19	-	CCND2-AS1,HSPA8P5	GCST90002361	32888493
PLT	rs10880833	12:45673435	5e-11	0.01683746 unit decrease	LINC00938,U6	GCST90002402	32888494
PLT	rs150122809	12:46641091	7e-18	0.0256 unit increase	SLC38A4-AS1	GCST90018969	34594039
PLT	rs235627	12:46669828	2e-09	0.04612 unit decrease	-	GCST90255498	36777999
PLT	rs12582034	12:46754267	1e-19	-	SLC38A4-AS1	GCST90002361	32888493
PLT	rs12582034	12:46754267	3e-19	0.031894 SD unit increase	SLC38A4-AS1	GCST90002357	32888493
PLT	rs12579903	12:46755311	1e-17	0.037056882 unit increase	SLC38A4-AS1	GCST90002402	32888494
PLT	rs11168249	12:47814585	8e-60	-	HDAC7	GCST90002361	32888493
PLT	rs11168249	12:47814585	9e-60	0.030467 SD unit increase	HDAC7	GCST90002357	32888493
PLT	rs11168249	12:47814585	2e-22	-	HDAC7	GCST90056183	34469753
PLT	rs11168249	12:47814585	2e-35	0.0268 unit increase	HDAC7	GCST90018969	34594039
PLT	rs73109811	12:47818936	6e-18	0.04072983 unit increase	HDAC7	GCST004603	27863252
PLT	rs148637595	12:47819603	1e-41	0.034122813 unit increase	HDAC7	GCST90002402	32888494
PLT	rs113736796	12:47819937	3e-39	0.07773178 unit increase	HDAC7	GCST90002402	32888494
PLT	rs1859440	12:48033546	9e-15	0.017885145 unit increase	SENP1,COL2A1	GCST90002402	32888494
PLT	rs201673768	12:48305824	1e-09	0.02304875 unit decrease	H1-7,OR10AD1	GCST004603	27863252
PLT	rs113543437	12:49258948	5e-25	0.143607 SD units increase	TUBA1C	GCST90281199	32888493
PLT	rs113543437	12:49258948	6e-33	0.041987 SD unit decrease	TUBA1C	GCST90002357	32888494
PLT	rs113543437	12:49258948	9e-20	-	TUBA1C	GCST90056183	34469753
PLT	rs113543437	12:49258948	4e-26	0.045539055 unit decrease	TUBA1C	GCST90002402	37596262
PLT	rs7958679	12:49268608	2e-29	-	TUBA1C	GCST90002361	32888493
PLT	rs80012730	12:49277876	4e-10	0.04380153 unit decrease	TROAP-AS1,TUBA1C	GCST004603	27863252
PLT	rs774361108	12:50503206	8e-12	0.02663272 unit increase	LARP4,DIP2B	GCST004603	27863252
PLT	rs11614911	12:50511385	5e-13	-	DIP2B	GCST90056183	34469753
PLT	rs386376482	12:50521105	4e-23	0.023524929 unit increase	DIP2B	GCST90002402	32888494
PLT	rs7308872	12:50726391	2e-43	-	DIP2B	GCST90002361	32888493
PLT	rs7308872	12:50726391	2e-43	0.026197 SD unit increase	DIP2B	GCST90002357	32888493
PLT	rs143975070	12:51260890	1e-10	0.042193 SD units increase	DAZAP2,SMAGP	GCST90002358	32888493
PLT	rs7133314	12:51270728	2e-16	-	DAZAP2	GCST90056183	34469753
PLT	rs115589277	12:51278233	4e-20	0.033548728 unit increase	DAZAP2,BIN2	GCST90002402	32888494
PLT	rs7957868	12:51280458	1e-12	0.0826601 SD units increase	BIN2,DAZAP2	GCST90281199	37596262
PLT	rs117491712	12:51293206	6e-12	0.0387619 unit decrease	BIN2	GCST90018749	34594039
PLT	rs149176750	12:51296390	4e-11	0.02125 unit increase	-	GCST90255498	36777999
PLT	rs1700159	12:51912002	6e-12	-	ACVRL1	GCST90002361	32888493
PLT	rs1700159	12:51912002	1e-12	0.01569 SD unit increase	ACVRL1	GCST90002357	32888493
PLT	rs1700159	12:51912002	2e-10	0.017000787 unit increase	ACVRL1	GCST90002402	32888494
PLT	rs4759348	12:54236733	2e-10	0.022232465 unit decrease	CBX5	GCST90002402	32888494
PLT	rs12809801	12:54241950	8e-09	-	CBX5	GCST90056183	34469753
PLT	rs140606728	12:54277482	4e-12	-	CBX5,SCAT2	GCST90056183	34469753
PLT	rs34094446	12:54294850	8e-20	-	NFE2	GCST90056183	34469753
PLT	rs79977579	12:54300776	4e-36	0.07841316 unit increase	-	GCST004603	27863252
PLT	rs79977579	12:54300776	5e-31	0.045612834 unit increase	NFE2	GCST90002402	32888494
PLT	rs11559982	12:54317790	6e-09	0.0349 unit increase	-	GCST90255431	27863252
PLT	rs11559982	12:54317790	2e-54	0.05706259 unit increase	COPZ1,RNU6-950P	GCST004603	34553764
PLT	rs11559982	12:54317790	3e-15	3.2783058 unit increase	COPZ1,RNU6-950P	GCST90094627	36777999
PLT	rs10876550	12:54318524	1e-13	0.02647 unit increase	-	GCST90255498	29403010
PLT	rs10876550	12:54318524	3e-49	0.106998 SD units decrease	COPZ1	GCST90281199	32888493
PLT	rs10876550	12:54318524	1e-194	-	COPZ1	GCST90002361	32888493
PLT	rs10876550	12:54318524	1e-14	0.031165 SD units decrease	COPZ1	GCST90002358	32888493
PLT	rs10876550	12:54318524	2e-177	0.05248 SD unit increase	COPZ1	GCST90002357	32888494
PLT	rs10876550	12:54318524	1e-78	-	COPZ1	GCST90056183	34469753
PLT	rs10876550	12:54318524	3e-13	0.03377 unit increase	COPZ1	GCST005991	34594039
PLT	rs10876550	12:54318524	5e-17	0.0305539 unit increase	COPZ1	GCST90018749	34594039
PLT	rs10876550	12:54318524	5e-74	0.058480628 unit increase	COPZ1	GCST90002402	36777999
PLT	rs10876550	12:54318524	5e-121	0.0458 unit increase	COPZ1	GCST90018969	37596262
PLT	rs4326844	12:54342686	5e-08	8.679 unit decrease	COPZ1	GCST001783	23263863
PLT	rs4326844	12:54342686	4e-07	3.175556 unit increase	COPZ1	GCST008039	31217584
PLT	rs2950389	12:56591774	4e-09	0.0296 unit increase	RBMS2	GCST005991	29403010
PLT	rs9368	12:56594558	4e-20	0.06994 SD units decrease	RBMS2	GCST90281199	37596262
PLT	rs7973618	12:56625659	1e-32	-	BAZ2A	GCST90056183	32888494
PLT	rs7973618	12:56625659	1e-53	0.035790868 unit increase	BAZ2A	GCST90002402	34469753
PLT	rs7973618	12:56625659	1e-70	0.0352 unit increase	BAZ2A	GCST90018969	34594039
PLT	rs2950387	12:56627222	7e-77	-	BAZ2A	GCST90002361	32888493
PLT	rs2950387	12:56627222	7e-75	0.034792 SD unit increase	BAZ2A	GCST90002357	32888493
PLT	rs941207	12:56629500	5e-20	0.0412 unit decrease	-	GCST90255498	22139419
PLT	rs941207	12:56629500	2e-10	2.751 10^9/l increase	BAZ2A	GCST001337	34594039
PLT	rs941207	12:56629500	4e-08	0.0193511 unit increase	BAZ2A	GCST90018749	36777999
PLT	rs2958137	12:56757545	4e-22	0.03558414 unit decrease	HSD17B6	GCST004603	27863252
PLT	rs3809114	12:57454856	3e-11	0.02458266 unit decrease	INHBE	GCST004603	27863252
PLT	rs3809114	12:57454856	1e-19	0.020698493 unit decrease	INHBE	GCST90002402	32888494
PLT	rs216311	12:6019277	2e-20	0.021549366 unit increase	VWF	GCST90002402	32888494
PLT	rs12299946	12:6095034	2e-10	-	VWF	GCST90056183	34469753
PLT	rs10849333	12:610145	1e-13	-	NINJ2	GCST90056183	34469753
PLT	rs61908718	12:6143795	1e-38	0.0354708 unit decrease	CD9,VWF	GCST90002402	32888494
PLT	rs10774375	12:614736	1e-22	0.03479 unit increase	-	GCST90255498	34594039
PLT	rs10774375	12:614736	1e-13	0.025075 unit decrease	NINJ2	GCST90018749	36777999
PLT	rs10774405	12:6176225	8e-132	0.04548 SD unit decrease	CD9,VWF	GCST90002357	32888493
PLT	rs10849412	12:6176680	2e-83	-	CD9,VWF	GCST90056183	32888494
PLT	rs10849412	12:6176680	3e-30	0.030247947 unit decrease	CD9,VWF	GCST90002402	34469753
PLT	rs10774407	12:6176914	9e-111	0.0519 unit decrease	VWF,CD9	GCST90018969	34594039
PLT	rs1558328	12:6179668	2e-136	-	VWF,CD9	GCST90002361	32888493
PLT	rs797767	12:6180596	2e-28	0.03531 unit decrease	-	GCST90255498	36777999
PLT	rs1076415	12:6180772	2e-06	0.052 unit increase	CD9,VWF	GCST90026525	34107879
PLT	rs4991924	12:6181282	9e-61	0.119477 SD units increase	VWF,CD9	GCST90281199	37596262
PLT	rs7342306	12:6181927	2e-07	4.81 unit increase	VWF,CD9	GCST003383	22139419
PLT	rs7342306	12:6181927	4e-11	2.532 10^9/l increase	VWF,CD9	GCST001337	26805783
PLT	rs34667100	12:6185569	2e-36	0.0459544 unit decrease	CD9,VWF	GCST004603	27863252
PLT	rs117551406	12:62425581	1e-11	-	USP15,MON2	GCST90002361	32888493
PLT	rs73139025	12:62426789	2e-14	0.023423 SD unit decrease	MON2,USP15	GCST90002357	32888493
PLT	rs73139025	12:62426789	2e-10	0.023845911 unit decrease	MON2,USP15	GCST90002402	32888494
PLT	rs34038797	12:630843	6e-15	0.02970475 unit decrease	NINJ2	GCST004603	27863252
PLT	rs34038797	12:630843	8e-45	0.027043 SD unit decrease	NINJ2	GCST90002357	29403010
PLT	rs34038797	12:630843	5e-44	-	NINJ2	GCST90002361	32888493
PLT	rs34038797	12:630843	9e-11	0.02839 unit decrease	NINJ2	GCST005991	32888493
PLT	rs34038797	12:630843	3e-31	0.026280534 unit decrease	NINJ2	GCST90002402	32888494
PLT	rs34038797	12:630843	3e-40	0.0263 unit decrease	NINJ2	GCST90018969	34594039
PLT	rs1800692	12:6333180	2e-22	0.022424027 unit decrease	TNFRSF1A	GCST90002402	32888494
PLT	rs2284344	12:6336163	5e-09	0.02152153 unit decrease	TNFRSF1A	GCST004603	27863252
PLT	rs10466905	12:6393666	3e-09	0.02756545 unit increase	RPL31P10,LTBR	GCST004603	27863252
PLT	rs4020660	12:6402491	7e-18	0.019809976 unit decrease	RPL31P10,LTBR	GCST90002402	32888494
PLT	rs1716505	12:64611299	2e-14	0.02729 unit increase	-	GCST90255498	27863252
PLT	rs1716505	12:64611299	2e-28	0.04401915 unit increase	RASSF3	GCST004603	32888493
PLT	rs1716505	12:64611299	5e-100	-	RASSF3	GCST90002361	32888493
PLT	rs1716505	12:64611299	3e-96	0.041505 SD unit increase	RASSF3	GCST90002357	32888494
PLT	rs1716505	12:64611299	1e-09	0.0214065 unit increase	RASSF3	GCST90018749	34553764
PLT	rs1716505	12:64611299	8e-15	3.1130774 unit increase	RASSF3	GCST90094627	34594039
PLT	rs1716505	12:64611299	5e-31	0.030296447 unit increase	RASSF3	GCST90002402	34594039
PLT	rs1716505	12:64611299	3e-66	0.0351 unit increase	RASSF3	GCST90018969	36777999
PLT	rs1795616	12:64612578	2e-28	-	RASSF3	GCST90056183	34469753
PLT	rs113373353	12:64613902	2e-17	0.055 unit increase	RASSF3	GCST006101	27668658
PLT	rs10878200	12:64615463	3e-14	-	RASSF3	GCST90056183	34469753
PLT	rs184183165	12:64634323	1e-15	0.044273075 unit decrease	RASSF3	GCST90002402	32888494
PLT	rs78689302	12:64639369	7e-18	0.03411428 unit increase	RASSF3	GCST90002402	32888494
PLT	rs11175492	12:64641442	3e-21	0.05787731 unit increase	RASSF3	GCST004603	27863252
PLT	rs117543282	12:64666533	7e-15	-	RASSF3	GCST90056183	34469753
PLT	rs11175968	12:65927853	4e-11	-	HMGA2	GCST90002361	32888493
PLT	rs11175968	12:65927853	7e-13	0.016528 SD unit decrease	HMGA2	GCST90002357	32888493
PLT	rs4913405	12:68124097	1e-13	-	IFNG-AS1	GCST90002361	32888493
PLT	rs4913405	12:68124097	6e-16	0.017388 SD unit increase	IFNG-AS1	GCST90002357	32888493
PLT	rs4913405	12:68124097	3e-13	0.01898555 unit increase	IFNG-AS1	GCST90002402	32888494
PLT	rs1118865	12:68126914	3e-10	0.0127 unit increase	IFNG-AS1	GCST90018969	34594039
PLT	rs10845160	12:7122950	5e-11	-	RBP5	GCST90002361	32888493
PLT	rs113825134	12:77826960	3e-14	-	NAV3	GCST90002361	32888493
PLT	rs113825134	12:77826960	2e-15	0.017878 SD unit decrease	NAV3	GCST90002357	32888493
PLT	rs113825134	12:77826960	5e-13	0.019120082 unit decrease	NAV3	GCST90002402	32888494
PLT	rs113825134	12:77826960	3e-11	0.0174 unit decrease	NAV3	GCST90018969	34594039
PLT	rs10846285	12:7988839	3e-12	-	SLC2A3	GCST90002361	32888493
PLT	rs4842324	12:79927240	4e-11	0.022156 SD unit decrease	PPP1R12A	GCST90002357	32888493
PLT	rs79789360	12:79934022	7e-10	0.025342261 unit decrease	PPP1R12A	GCST90002402	32888494
PLT	rs2895747	12:79950688	2e-16	-	SNRPGP20,PPP1R12A-AS1	GCST90002361	32888493
PLT	rs2895747	12:79950688	1e-15	0.0217 unit decrease	SNRPGP20,PPP1R12A-AS1	GCST90018969	34594039
PLT	rs12819689	12:7999568	1e-13	0.016764551 unit decrease	SLC2A3	GCST90002402	32888494
PLT	rs12820720	12:8000056	3e-14	0.014081 SD unit decrease	SLC2A3	GCST90002357	32888493
PLT	rs10842108	12:8688323	1e-11	0.015163 SD unit increase	RIMKLB	GCST90002357	32888493
PLT	rs10842108	12:8688323	7e-15	-	RIMKLB	GCST90002361	32888493
PLT	rs704061	12:89378126	3e-10	0.011604 SD unit increase	POC1B,DUSP6	GCST90002357	32888493
PLT	rs11107027	12:93439842	3e-14	0.02343 unit decrease	-	GCST90255498	34594039
PLT	rs11107027	12:93439842	5e-09	0.0221799 unit increase	UBE2N	GCST90018749	36777999
PLT	rs11107039	12:93457126	7e-23	0.024 unit increase	Y_RNA,UBE2N	GCST90018969	34594039
PLT	rs10431427	12:93489363	2e-08	0.02646 unit increase	MRPL42	GCST005991	29403010
PLT	rs12425835	12:93509452	2e-26	0.026631 SD unit increase	MRPL42	GCST90002357	32888493
PLT	rs12425835	12:93509452	2e-18	0.026767535 unit increase	MRPL42	GCST90002402	32888494
PLT	rs61333282	12:93527780	6e-29	-	SOCS2-AS1,MRPL42	GCST90002361	32888493
PLT	rs10859510	12:93529861	7e-10	-	MRPL42,SOCS2-AS1	GCST90056183	34469753
PLT	rs35833668	12:94986111	3e-12	0.0205 unit increase	NDUFA12	GCST90018969	34594039
PLT	rs77616640	12:94995268	4e-23	0.03409 unit decrease	-	GCST90255498	36777999
PLT	rs4762479	12:95101265	4e-16	0.028752 SD unit increase	FGD6	GCST90002357	32888493
PLT	rs34539435	12:95121206	5e-19	-	FGD6	GCST90002361	32888493
PLT	rs7309426	12:95198496	5e-11	0.019489931 unit increase	FGD6	GCST90002402	32888494
PLT	rs117261728	12:9901434	1e-09	0.0411 unit decrease	CLEC2A	GCST90018969	34594039
PLT	rs9558896	13:106908984	8e-09	0.0118 unit decrease	NALF1,PPIAP24	GCST90018969	34594039
PLT	rs9520255	13:106969271	2e-12	0.013072 SD unit increase	NALF1,PPIAP24	GCST90002357	32888493
PLT	rs7320168	13:106980964	1e-11	-	NALF1,PPIAP24	GCST90002361	32888493
PLT	rs200748895	13:108308033	1e-09	0.08309036 unit decrease	TNFSF13B	GCST004603	27863252
PLT	rs200748895	13:108308033	4e-09	0.05026579 unit decrease	TNFSF13B	GCST90002402	32888494
PLT	rs200748895	13:108308033	2e-09	0.053 unit decrease	TNFSF13B	GCST90018969	34594039
PLT	rs374039502	13:108308037	8e-16	0.056561 SD unit decrease	TNFSF13B	GCST90002357	32888493
PLT	rs374039502	13:108308037	3e-15	-	TNFSF13B	GCST90002361	32888493
PLT	rs72667768	13:109818421	2e-09	0.024 unit increase	-	GCST90255498	34594039
PLT	rs72667768	13:109818421	1e-11	0.0347146 unit decrease	RN7SKP10,IRS2	GCST90018749	36777999
PLT	rs11616491	13:109828950	3e-11	0.038267 SD units increase	RN7SKP10,IRS2	GCST90002358	32888493
PLT	rs11618989	13:109836805	2e-08	0.055 unit decrease	-	GCST90255431	29403010
PLT	rs11618989	13:109836805	1e-09	0.0378 unit decrease	RN7SKP10,IRS2	GCST005991	34594039
PLT	rs11618989	13:109836805	5e-63	0.0505 unit decrease	RN7SKP10,IRS2	GCST90018969	36777999
PLT	rs11841319	13:109840279	2e-27	0.06585331 unit decrease	IRS2,RN7SKP10	GCST004603	27863252
PLT	rs11841319	13:109840279	7e-82	0.058421 SD unit decrease	IRS2,RN7SKP10	GCST90002357	32888493
PLT	rs11841319	13:109840279	1e-89	-	IRS2,RN7SKP10	GCST90002361	32888493
PLT	rs11841319	13:109840279	1e-35	-	IRS2,RN7SKP10	GCST90056183	32888494
PLT	rs11841319	13:109840279	3e-59	0.061341096 unit decrease	IRS2,RN7SKP10	GCST90002402	34469753
PLT	rs336248	13:109859213	2e-11	0.020771902 unit decrease	RN7SKP10,IRS2	GCST90002402	32888494
PLT	rs544012	13:110226292	1e-12	0.018537985 unit increase	COL4A1	GCST90002402	32888494
PLT	rs9555695	13:110380778	7e-12	0.01609814 unit decrease	COL4A2	GCST90002402	32888494
PLT	rs35745507	13:112715661	4e-12	0.02214 SD unit decrease	ATP11A	GCST90002357	32888493
PLT	rs9324233	13:113353407	2e-22	0.05203359 unit increase	GRTP1-AS1,GRTP1	GCST90002402	32888494
PLT	rs7318954	13:113354815	2e-14	0.02575 unit increase	-	GCST90255498	36777999
PLT	rs4907618	13:113360700	9e-25	-	GRTP1-AS1,GRTP1	GCST90056183	34469753
PLT	rs4907622	13:113362571	9e-31	0.083576 SD units increase	GRTP1	GCST90281199	27863252
PLT	rs4907622	13:113362571	8e-17	0.03043185 unit decrease	GRTP1	GCST004603	32888493
PLT	rs4907622	13:113362571	2e-50	0.028803 SD unit decrease	GRTP1	GCST90002357	32888493
PLT	rs4907622	13:113362571	3e-50	-	GRTP1	GCST90002361	37596262
PLT	rs9549753	13:113363723	4e-50	0.034763712 unit decrease	GRTP1	GCST90002402	32888494
PLT	rs9549753	13:113363723	2e-42	0.0316 unit decrease	GRTP1	GCST90018969	34594039
PLT	rs59255646	13:113367490	2e-08	0.0192839 unit increase	GRTP1,ADPRHL1	GCST90018749	34594039
PLT	rs613813	13:21769786	4e-08	0.0109 unit decrease	FGF9,RN7SL766P	GCST90018969	34594039
PLT	rs796246678	13:32571161	1e-10	0.02468023 unit increase	N4BP2L2,PDS5B	GCST004603	27863252
PLT	rs7999125	13:32571858	2e-36	-	PDS5B,N4BP2L2	GCST90002361	32888493
PLT	rs7999125	13:32571858	1e-36	0.024032 SD unit increase	PDS5B,N4BP2L2	GCST90002357	32888493
PLT	rs9591136	13:32578179	1e-24	0.0217 unit increase	PDS5B,N4BP2L2	GCST90018969	34594039
PLT	rs9591137	13:32578345	3e-13	-	N4BP2L2,PDS5B	GCST90056183	32888494
PLT	rs9591137	13:32578345	4e-28	0.025591886 unit increase	N4BP2L2,PDS5B	GCST90002402	34469753
PLT	rs614691	13:33098393	3e-09	0.016074205 unit decrease	STARD13,KL	GCST90002402	32888494
PLT	rs3900833	13:40614155	7e-13	0.018042846 unit increase	FOXO1	GCST90002402	32888494
PLT	rs77473576	13:40764011	3e-30	0.05452 unit increase	-	GCST90255498	36777999
PLT	rs9594466	13:40959845	2e-24	0.0249 unit decrease	ELF1	GCST90018969	34594039
PLT	rs7329302	13:40962396	1e-32	-	ELF1	GCST90002361	32888493
PLT	rs3071044	13:40979017	1e-10	0.0281372 unit decrease	ELF1	GCST90018749	34594039
PLT	rs141544096	13:40983690	2e-26	0.04194 unit increase	-	GCST90255498	36777999
PLT	rs9590569	13:41010554	9e-34	0.024835 SD unit decrease	ELF1	GCST90002357	32888493
PLT	rs9590569	13:41010554	2e-15	0.020538239 unit decrease	ELF1	GCST90002402	32888494
PLT	rs398037523	13:41121209	2e-08	0.03633 unit increase	-	GCST90255498	36777999
PLT	rs758410524	13:46138683	3e-10	0.62199533 unit decrease	LCP1,CPB2-AS1	GCST90002402	32888494
PLT	rs9590974	13:46664582	1e-22	-	LRCH1	GCST90002361	32888493
PLT	rs7992307	13:46667969	9e-21	0.018029 SD unit increase	LRCH1	GCST90002357	32888493
PLT	rs143636430	13:46668733	7e-13	0.0171616 unit increase	LRCH1	GCST90002402	32888494
PLT	rs7983898	13:46671498	3e-14	0.0152 unit increase	LRCH1	GCST90018969	34594039
PLT	rs7322908	13:49525954	4e-11	0.012138 SD unit increase	PHF11	GCST90002357	32888493
PLT	rs7322908	13:49525954	5e-10	-	PHF11	GCST90002361	32888493
PLT	rs806349	13:50285854	2e-08	0.02141 unit increase	-	GCST90255498	36777999
PLT	rs7989991	13:50809807	2e-11	0.0129 unit decrease	DLEU1,DLEU7	GCST90018969	34594039
PLT	rs7990306	13:50809874	4e-13	0.013475 SD unit decrease	DLEU1,DLEU7	GCST90002357	32888493
PLT	rs7990306	13:50809874	3e-11	-	DLEU1,DLEU7	GCST90002361	32888493
PLT	rs670179	13:70662475	4e-13	0.02382 unit increase	-	GCST90255498	27863252
PLT	rs670179	13:70662475	3e-14	0.02821364 unit increase	MTCL1P1,RNU6-54P	GCST004603	32888493
PLT	rs670179	13:70662475	5e-32	0.021935 SD unit increase	MTCL1P1,RNU6-54P	GCST90002357	32888493
PLT	rs670179	13:70662475	4e-36	-	MTCL1P1,RNU6-54P	GCST90002361	32888494
PLT	rs670179	13:70662475	1e-23	0.022919087 unit increase	MTCL1P1,RNU6-54P	GCST90002402	34594039
PLT	rs670179	13:70662475	6e-23	0.0206 unit increase	MTCL1P1,RNU6-54P	GCST90018969	36777999
PLT	rs303968	13:71766011	4e-15	0.018207438 unit decrease	DACH1	GCST90002402	32888494
PLT	rs7331398	13:71766130	4e-11	0.014 unit decrease	DACH1	GCST90018969	34594039
PLT	rs500830	13:71774636	6e-17	-	DACH1	GCST90002361	32888493
PLT	rs9572788	13:71793240	2e-19	0.017178 SD unit decrease	DACH1	GCST90002357	32888493
PLT	rs303940	13:71797283	2e-09	-	DACH1	GCST90056183	34469753
PLT	rs9543534	13:74134559	2e-10	0.013416 SD unit decrease	KLF12,LINC00402	GCST90002357	32888493
PLT	rs9543534	13:74134559	7e-10	-	KLF12,LINC00402	GCST90002361	32888493
PLT	rs1146932	13:77829552	2e-12	0.015807 SD unit decrease	EDNRB-AS1	GCST90002357	32888493
PLT	rs1924930	13:77873238	1e-08	0.015 unit decrease	EDNRB,EDNRB-AS1	GCST90018969	34594039
PLT	rs3818416	13:77900333	5e-11	-	EDNRB	GCST90002361	32888493
PLT	rs77815198	13:95211284	3e-21	0.04282 unit increase	-	GCST90255498	36777999
PLT	rs4148464	13:95217048	2e-11	0.02126 unit decrease	-	GCST90255498	36777999
PLT	rs79083026	13:95221955	3e-11	0.0653 unit decrease	-	GCST90255431	36777999
PLT	rs2892714	13:95241258	5e-15	-	ABCC4	GCST90056183	34469753
PLT	rs9524862	13:95242373	9e-22	0.03508941 unit increase	ABCC4	GCST004603	27863252
PLT	rs6492772	13:95244067	8e-44	0.057292 SD units decrease	ABCC4	GCST90002358	32888493
PLT	rs7324464	13:95244245	6e-100	0.069386 SD unit increase	ABCC4	GCST90002357	32888493
PLT	rs7324464	13:95244245	1e-138	-	ABCC4	GCST90002361	32888493
PLT	rs7324464	13:95244245	8e-93	0.08573775 unit increase	ABCC4	GCST90002402	32888494
PLT	rs4148448	13:95244936	5e-23	0.0701 unit increase	-	GCST90255431	34469753
PLT	rs4148448	13:95244936	5e-33	-	ABCC4	GCST90056183	36777999
PLT	rs4148441	13:95245953	7e-12	4.117 10^9/l increase	ABCC4	GCST001337	22139419
PLT	rs4148441	13:95245953	5e-06	3.650684 unit increase	ABCC4	GCST008039	31217584
PLT	rs4148436	13:95247353	1e-28	0.026695017 unit decrease	ABCC4	GCST90002402	32888494
PLT	rs4148435	13:95247462	8e-16	0.02891 unit decrease	-	GCST90255498	27863252
PLT	rs4148435	13:95247462	9e-30	0.07469402 unit increase	ABCC4	GCST004603	29403010
PLT	rs4148435	13:95247462	7e-36	0.05872 unit increase	ABCC4	GCST005991	34594039
PLT	rs4148435	13:95247462	2e-51	0.0553053 unit increase	ABCC4	GCST90018749	34594039
PLT	rs4148435	13:95247462	1e-101	0.0592 unit increase	ABCC4	GCST90018969	36777999
PLT	rs7330395	13:95267269	1e-08	0.02836 unit decrease	-	GCST90255498	36777999
PLT	rs35693009	13:95275613	5e-09	0.039 unit decrease	-	GCST90255431	36777999
PLT	rs4148420	13:95300376	3e-23	0.0348 unit increase	-	GCST90255498	36777999
PLT	rs6492782	13:95331320	2e-09	0.03656 unit decrease	-	GCST90255498	36777999
PLT	rs7149242	14:100693079	3e-08	2.142 10^9/l increase	LINC00523,DLK1	GCST001337	22139419
PLT	rs9324022	14:100706106	2e-17	0.027883587 unit decrease	DLK1,LINC00523	GCST90002402	32888494
PLT	rs9635298	14:100706205	5e-13	0.02234 unit increase	-	GCST90255498	29403010
PLT	rs9635298	14:100706205	2e-10	0.02927 unit decrease	DLK1,LINC00523	GCST005991	34594039
PLT	rs9635298	14:100706205	1e-15	0.028824 unit decrease	DLK1,LINC00523	GCST90018749	36777999
PLT	rs10873520	14:100709630	7e-69	0.04 unit decrease	DLK1,LINC00523	GCST90018969	34594039
PLT	rs1555405	14:100710432	9e-33	0.05046488 unit decrease	LINC00523,DLK1	GCST004603	27863252
PLT	rs1555405	14:100710432	5e-128	0.051785 SD unit decrease	LINC00523,DLK1	GCST90002357	32888493
PLT	rs1555405	14:100710432	5e-36	0.038010243 unit decrease	LINC00523,DLK1	GCST90002402	32888494
PLT	rs72698718	14:100712218	5e-12	0.028203 SD units increase	LINC00523,DLK1	GCST90002358	32888493
PLT	rs72698720	14:100712378	8e-132	-	DLK1,LINC00523	GCST90002361	32888493
PLT	rs4905998	14:100715444	2e-44	-	DLK1,LINC00523	GCST90056183	34469753
PLT	rs72635188	14:102319464	1e-11	0.03275 unit decrease	ZNF839	GCST005991	29403010
PLT	rs72635191	14:102335048	3e-09	0.01886 unit increase	-	GCST90255498	36777999
PLT	rs11624305	14:102421188	2e-13	0.02286 unit decrease	-	GCST90255498	36777999
PLT	rs1190545	14:102437842	5e-18	0.03594511 unit increase	TECPR2	GCST004603	27863252
PLT	rs10130548	14:102484004	3e-17	0.03428 unit decrease	-	GCST90255498	36777999
PLT	rs35490268	14:102516149	1e-13	0.019716615 unit decrease	ANKRD9,MIR4309	GCST90002402	32888494
PLT	rs10137876	14:102544605	6e-09	0.01831 unit decrease	-	GCST90255498	36777999
PLT	rs534463003	14:102556122	3e-16	0.019376704 unit increase	LINC02323,RN7SL546P	GCST90002402	32888494
PLT	rs11628318	14:102573750	2e-10	2.572 10^9/l increase	RN7SL546P,LINC02323	GCST001337	22139419
PLT	rs1815262	14:102590589	4e-10	0.0201 unit increase	-	GCST90255498	36777999
PLT	rs10132160	14:102591686	8e-19	0.03939 unit decrease	RN7SL546P,RCOR1	GCST005991	29403010
PLT	rs35258120	14:102592432	5e-44	-	RCOR1,RN7SL546P	GCST90056183	34469753
PLT	rs11382616	14:102615129	3e-35	0.05001955 unit increase	RCOR1	GCST004603	27863252
PLT	rs11382616	14:102615129	6e-49	0.03733644 unit increase	RCOR1	GCST90002402	32888494
PLT	rs34567389	14:102639846	2e-16	0.0507 unit increase	-	GCST90255431	36777999
PLT	rs4900549	14:102651336	1e-14	0.03042 unit decrease	-	GCST90255498	36777999
PLT	rs142432080	14:103015801	6e-23	0.04266 unit increase	-	GCST90255498	36777999
PLT	rs112432193	14:103081895	7e-09	-	LBHD2,CDC42BPB	GCST90056183	34469753
PLT	rs57913635	14:103092865	1e-23	0.038706 SD units decrease	EXOC3L4,LBHD2	GCST90002358	32888493
PLT	rs61007561	14:103098397	2e-10	0.072 unit increase	EXOC3L4	GCST90271311	37538507
PLT	rs62006947	14:103099033	2e-11	0.056366 SD units decrease	EXOC3L4	GCST90281199	37596262
PLT	rs2297067	14:103100448	2e-10	3.538 10^9/l increase	EXOC3L4	GCST001337	22139419
PLT	rs2297067	14:103100448	3e-06	3.109456 unit increase	EXOC3L4	GCST008039	31217584
PLT	rs2297066	14:103100498	5e-39	0.05550114 unit increase	-	GCST004603	27863252
PLT	rs2297066	14:103100498	2e-131	-	EXOC3L4	GCST90002361	32888493
PLT	rs2297066	14:103100498	4e-112	0.050462 SD unit increase	EXOC3L4	GCST90002357	32888493
PLT	rs2297066	14:103100498	8e-79	0.04969408 unit increase	EXOC3L4	GCST90002402	32888494
PLT	rs2297066	14:103100498	3e-107	0.0485 unit increase	EXOC3L4	GCST90018969	34594039
PLT	rs151184170	14:103103795	5e-55	-	EXOC3L4	GCST90056183	34469753
PLT	rs944002	14:103106478	8e-12	0.02528 unit increase	-	GCST90255498	29403010
PLT	rs944002	14:103106478	9e-22	0.04699 unit increase	EXOC3L4	GCST005991	34594039
PLT	rs944002	14:103106478	3e-28	0.0423115 unit increase	EXOC3L4	GCST90018749	36777999
PLT	rs200884137	14:103110032	1e-12	0.0232 unit decrease	-	GCST90255498	36777999
PLT	rs729183	14:103110106	2e-10	0.018458758 unit decrease	EXOC3L4	GCST90002402	32888494
PLT	rs11160715	14:103148318	6e-30	0.04179 unit increase	-	GCST90255498	36777999
PLT	rs62007552	14:103193026	5e-09	0.02101 unit decrease	-	GCST90255498	36777999
PLT	rs2497296	14:104178439	7e-18	-	KIF26A	GCST90002361	32888493
PLT	rs2497296	14:104178439	4e-20	0.020164 SD unit decrease	KIF26A	GCST90002357	32888493
PLT	rs2497296	14:104178439	5e-14	0.019136224 unit decrease	KIF26A	GCST90002402	32888494
PLT	rs62639548	14:104325555	6e-09	0.014561316 unit increase	LINC02691,RNU6-684P	GCST90002402	32888494
PLT	rs3784233	14:105171410	4e-20	0.03314 unit decrease	-	GCST90255498	36777999
PLT	rs1967639	14:105240837	9e-11	0.036939 SD units decrease	BRF1	GCST90002358	32888493
PLT	rs2816648	14:105241952	4e-08	0.03488 unit increase	BRF1	GCST005991	29403010
PLT	rs28818248	14:105288823	2e-19	-	BRF1	GCST90056183	34469753
PLT	rs8022526	14:105290148	1e-63	-	BRF1	GCST90002361	32888493
PLT	rs8022526	14:105290148	3e-55	0.031362 SD unit increase	BRF1	GCST90002357	32888493
PLT	rs7146643	14:105291055	3e-43	0.03351824 unit increase	BRF1	GCST90002402	32888494
PLT	rs7146012	14:105291229	2e-51	0.0337 unit increase	BRF1	GCST90018969	34594039
PLT	rs112790992	14:105291880	1e-14	0.03036296 unit increase	BRF1	GCST004603	27863252
PLT	rs7148186	14:105293879	4e-09	0.0470902 SD units decrease	BRF1	GCST90281199	37596262
PLT	rs7154463	14:105294093	8e-13	0.0233 unit decrease	-	GCST90255498	34594039
PLT	rs7154463	14:105294093	2e-11	0.0321995 unit increase	BRF1	GCST90018749	36777999
PLT	rs178761	14:23232847	2e-10	-	RNF212B	GCST90002361	32888493
PLT	rs34825470	14:23250494	8e-09	0.013822219 unit decrease	RNF212B	GCST90002402	32888494
PLT	rs7159281	14:23287395	1e-11	0.013476 SD unit decrease	HOMEZ	GCST90002357	32888493
PLT	rs117531891	14:24221945	4e-11	0.03567 unit increase	-	GCST90255498	32888493
PLT	rs117531891	14:24221945	1e-12	-	NEDD8,NEDD8-MDP1	GCST90002361	34594039
PLT	rs117531891	14:24221945	1e-18	0.0559021 unit increase	NEDD8,NEDD8-MDP1	GCST90018749	34594039
PLT	rs117531891	14:24221945	1e-18	0.0559 unit increase	NEDD8,NEDD8-MDP1	GCST90018969	36777999
PLT	rs34655126	14:24224018	5e-15	0.056838 SD units decrease	NEDD8,NEDD8-MDP1	GCST90002358	32888493
PLT	rs28372734	14:24242592	6e-15	0.06324 unit increase	TINF2	GCST005991	29403010
PLT	rs146574753	14:24247134	3e-10	0.0663 unit increase	-	GCST90255431	36777999
PLT	rs2038700	14:24992783	2e-14	0.014349 SD unit increase	STXBP6	GCST90002357	32888493
PLT	rs2038700	14:24992783	8e-15	-	STXBP6	GCST90002361	32888493
PLT	rs2038700	14:24992783	7e-13	0.016578134 unit increase	STXBP6	GCST90002402	32888494
PLT	rs10047928	14:30898857	3e-15	0.016808 SD unit decrease	STRN3	GCST90002357	32888493
PLT	rs34723659	14:30903118	3e-12	0.0186 unit decrease	STRN3	GCST90018969	34594039
PLT	rs766146	14:30906116	2e-12	-	STRN3	GCST90002361	32888493
PLT	rs2273171	14:30912145	6e-12	0.0154994475 unit increase	STRN3	GCST90002402	32888494
PLT	rs12897841	14:39325528	1e-10	0.011901 SD unit decrease	MIA2	GCST90002357	32888493
PLT	rs33964457	14:50641401	9e-13	0.0166 unit decrease	SAV1	GCST90018969	34594039
PLT	rs550463489	14:50665904	6e-13	0.30646914 unit decrease	SAV1	GCST90002402	32888494
PLT	rs2934701	14:50666569	2e-20	0.017247 SD unit decrease	SAV1	GCST90002357	32888493
PLT	rs2934701	14:50666569	4e-19	-	SAV1	GCST90002361	32888493
PLT	rs2934701	14:50666569	3e-12	0.01592247 unit decrease	SAV1	GCST90002402	32888494
PLT	rs10140010	14:53115518	4e-12	0.020898815 unit increase	DDHD1	GCST90002402	32888494
PLT	rs10140668	14:53116202	2e-19	0.022136 SD unit increase	DDHD1	GCST90002357	32888493
PLT	rs11157951	14:53132306	1e-10	0.0199 unit increase	DDHD1	GCST90018969	34594039
PLT	rs1959356	14:53153267	3e-19	-	DDHD1	GCST90002361	32888493
PLT	rs8011288	14:55268394	1e-12	-	FBXO34-AS1	GCST90002361	32888493
PLT	rs8011288	14:55268394	5e-18	0.0165 unit increase	FBXO34-AS1	GCST90018969	34594039
PLT	rs536199747	14:55301445	2e-13	0.02491 SD unit increase	FBXO34	GCST90002357	32888493
PLT	rs79380532	14:55354810	9e-10	0.01986 unit increase	-	GCST90255498	34594039
PLT	rs79380532	14:55354810	1e-10	0.0470924 unit decrease	FBXO34	GCST90018749	36777999
PLT	rs66486619	14:55402837	2e-13	0.03057 unit increase	-	GCST90255498	36777999
PLT	rs12886310	14:55421495	6e-12	0.019795017 unit increase	TBPL2	GCST90002402	32888494
PLT	rs4470077	14:55430820	3e-10	0.02934587 unit increase	TBPL2	GCST004603	27863252
PLT	rs12878001	14:63772911	3e-17	0.021246 SD unit increase	SYNE2	GCST90002357	32888493
PLT	rs12878001	14:63772911	1e-17	-	SYNE2	GCST90002361	32888493
PLT	rs112329286	14:63773159	1e-09	0.018802393 unit increase	SYNE2	GCST90002402	32888494
PLT	rs1480007950	14:65020733	1e-11	0.02986631 unit increase	-	GCST004603	27863252
PLT	rs11627485	14:65020976	8e-40	0.02442 SD unit increase	MAX,CHURC1-FNTB,FNTB	GCST90002357	32888493
PLT	rs11627485	14:65020976	3e-41	-	MAX,CHURC1-FNTB,FNTB	GCST90002361	32888493
PLT	rs11627485	14:65020976	2e-17	-	MAX,CHURC1-FNTB,FNTB	GCST90056183	32888494
PLT	rs11627485	14:65020976	2e-24	0.023195356 unit increase	MAX,CHURC1-FNTB,FNTB	GCST90002402	34469753
PLT	rs11627485	14:65020976	1e-27	0.0253 unit increase	MAX,CHURC1-FNTB,FNTB	GCST90018969	34594039
PLT	rs11850984	14:65035284	2e-09	0.01961 unit decrease	-	GCST90255498	34594039
PLT	rs11850984	14:65035284	9e-09	0.0212067 unit decrease	FNTB,MAX,CHURC1-FNTB	GCST90018749	36777999
PLT	rs11626720	14:65071386	9e-15	0.03539 unit increase	-	GCST90255498	36777999
PLT	rs11158588	14:65333158	6e-12	-	MIR4708,PTBP1P	GCST90056183	32888494
PLT	rs11158588	14:65333158	3e-25	0.028803168 unit increase	MIR4708,PTBP1P	GCST90002402	34469753
PLT	rs7151917	14:67947052	1e-42	0.0404 unit decrease	RAD51B	GCST90018969	34594039
PLT	rs11848769	14:67996635	9e-77	0.045006 SD unit decrease	RAD51B	GCST90002357	32888493
PLT	rs11848769	14:67996635	2e-77	-	RAD51B	GCST90002361	32888493
PLT	rs11848769	14:67996635	8e-28	-	RAD51B	GCST90056183	34469753
PLT	rs72725158	14:68010163	1e-59	0.05056973 unit decrease	RAD51B	GCST90002402	32888494
PLT	rs369495964	14:68014850	3e-30	0.05613456 unit decrease	RAD51B	GCST004603	27863252
PLT	rs8022206	14:68054189	2e-10	3.197 10^9/l increase	RAD51B	GCST001337	22139419
PLT	rs12435617	14:68281195	7e-09	0.01803 unit increase	-	GCST90255498	36777999
PLT	rs367677	14:68806373	4e-10	-	MAGOH3P,ZFP36L1	GCST90056183	34469753
PLT	rs117524719	14:68834082	4e-13	0.085769 SD units decrease	MAGOH3P,ZFP36L1	GCST90002358	32888493
PLT	rs194730	14:68840768	5e-15	0.02055669 unit decrease	MAGOH3P,ZFP36L1	GCST90002402	32888494
PLT	rs7149926	14:68864011	9e-13	0.02154 unit decrease	-	GCST90255498	36777999
PLT	rs75789840	14:68868728	7e-12	0.0517229 SD units decrease	BLZF2P	GCST90281199	37596262
PLT	rs2073307	14:68875533	7e-17	-	ACTN1	GCST90056183	34469753
PLT	rs78516994	14:68892267	1e-16	0.03065 unit increase	-	GCST90255498	36777999
PLT	rs3784134	14:68903246	7e-15	0.0340732 unit increase	ACTN1	GCST90018749	34594039
PLT	rs12896606	14:68927155	2e-12	0.02123 unit decrease	-	GCST90255498	36777999
PLT	rs3784138	14:68929672	2e-11	0.03059 unit decrease	ACTN1	GCST005991	29403010
PLT	rs117672662	14:68958750	1e-28	0.604 unit increase	ACTN1	GCST003383	26805783
PLT	rs117672662	14:68958750	1e-18	0.317111 SD units increase	ACTN1	GCST90002359	31217584
PLT	rs117672662	14:68958750	2e-30	20.988445 unit decrease	ACTN1	GCST90094627	32888493
PLT	rs117672662	14:68958750	3e-36	0.33953863 unit decrease	ACTN1	GCST90002402	32888494
PLT	rs117672662	14:68958750	4e-42	18.86567 unit decrease	ACTN1	GCST008039	34107879
PLT	rs117672662	14:68958750	8e-45	0.3053 unit decrease	ACTN1	GCST90026525	34553764
PLT	rs117672662	14:68958750	2e-46	0.3857 unit decrease	ACTN1	GCST90018969	34594039
PLT	rs10220411	14:68985371	7e-19	0.04296 unit increase	-	GCST90255498	27863252
PLT	rs10220411	14:68985371	2e-15	0.0329713 unit increase	ACTN1-DT	GCST004603	32888494
PLT	rs10220411	14:68985371	6e-15	-	ACTN1-DT	GCST90056183	34469753
PLT	rs10220411	14:68985371	5e-24	0.026299123 unit increase	ACTN1-DT	GCST90002402	36777999
PLT	rs75587412	14:69021889	2e-15	0.169777 SD units decrease	ACTN1-DT,RPS29P1	GCST90281199	37596262
PLT	rs191021045	14:69022339	3e-21	0.384014 unit decrease	ACTN1-DT,RPS29P1	GCST004603	27863252
PLT	rs116735454	14:69087518	4e-27	-	DCAF5	GCST90056183	32888494
PLT	rs116735454	14:69087518	6e-46	0.09003827 unit increase	DCAF5	GCST90002402	34469753
PLT	rs79936776	14:69174058	1e-14	0.07871198 unit increase	GALNT16-AS1,DCAF5	GCST004603	27863252
PLT	rs8018967	14:73510230	2e-08	0.0111 unit decrease	HEATR4	GCST90018969	34594039
PLT	rs1267248128	14:73515068	2e-11	0.016568 SD unit decrease	-	GCST90002357	32888493
PLT	rs552609473	14:73515069	2e-10	0.01752056 unit decrease	HEATR4	GCST90002402	32888494
PLT	rs7146395	14:74761944	5e-09	0.02272439 unit decrease	YLPM1,FCF1	GCST004603	27863252
PLT	rs7146395	14:74761944	1e-16	0.016248 SD unit decrease	YLPM1,FCF1	GCST90002357	32888493
PLT	rs7146395	14:74761944	1e-14	-	YLPM1,FCF1	GCST90002361	32888493
PLT	rs35809608	14:74788059	2e-12	0.015930537 unit decrease	YLPM1	GCST90002402	32888494
PLT	rs59969857	14:81375235	5e-12	0.0212 unit decrease	-	GCST90255498	36777999
PLT	rs1569013	14:81387176	1e-10	0.0215736 unit decrease	STON2	GCST90018749	34594039
PLT	rs4275784	14:81389000	4e-25	-	STON2	GCST90002361	32888493
PLT	rs4083463	14:81389979	5e-19	0.0182 unit decrease	STON2	GCST90018969	34594039
PLT	rs61986598	14:81390521	6e-16	0.01940305 unit decrease	STON2	GCST90002402	32888494
PLT	rs8020575	14:81393177	3e-22	0.019035 SD unit decrease	STON2	GCST90002357	32888493
PLT	rs3844535	14:81418171	3e-09	0.02371963 unit increase	STON2	GCST004603	27863252
PLT	rs76779298	14:81453399	1e-08	0.11044 unit decrease	-	GCST90255498	36777999
PLT	rs551486793	14:91748138	2e-08	0.0167 unit increase	-	GCST90018969	34594039
PLT	rs74403919	14:91777634	6e-10	-	CATSPERB	GCST90002361	32888493
PLT	rs74403919	14:91777634	3e-11	0.016277 SD unit increase	CATSPERB	GCST90002357	32888493
PLT	rs8006385	14:93034681	1e-10	3.587 10^9/l increase	ITPK1	GCST001337	22139419
PLT	rs36084521	14:93050053	7e-11	0.0375 unit decrease	-	GCST90255498	32888494
PLT	rs36084521	14:93050053	6e-23	0.03544749 unit increase	ITPK1	GCST90002402	34594039
PLT	rs36084521	14:93050053	4e-28	0.0344 unit increase	ITPK1	GCST90018969	36777999
PLT	rs2180369	14:93050120	9e-40	-	ITPK1	GCST90002361	32888493
PLT	rs2180369	14:93050120	1e-38	0.03977 SD unit increase	ITPK1	GCST90002357	32888493
PLT	rs2180369	14:93050120	5e-11	-	ITPK1	GCST90056183	34469753
PLT	rs2180369	14:93050120	2e-08	0.0327307 unit increase	ITPK1	GCST90018749	34594039
PLT	rs61280460	14:94329847	2e-12	0.019680485 unit increase	SERPINA6,SERPINA2	GCST90002402	32888494
PLT	rs17580	14:94380925	4e-09	0.05004851 unit increase	SERPINA1	GCST004603	27863252
PLT	rs17580	14:94380925	4e-13	-	SERPINA1	GCST90002361	32888493
PLT	rs17580	14:94380925	5e-16	0.035466 SD unit increase	SERPINA1	GCST90002357	32888493
PLT	rs17580	14:94380925	1e-09	0.0328 unit increase	SERPINA1	GCST90018969	34594039
PLT	rs728739	14:95715725	7e-12	-	TUNAR,TCL1A	GCST90002361	32888493
PLT	rs728739	14:95715725	7e-13	0.017989 SD unit decrease	TUNAR,TCL1A	GCST90002357	32888493
PLT	rs11849149	14:95732351	1e-10	0.0182 unit decrease	TUNAR,TCL1A	GCST90018969	34594039
PLT	rs112417369	14:95737710	6e-11	0.020048106 unit decrease	TUNAR,TCL1A	GCST90002402	32888494
PLT	rs6492848	15:38972608	2e-10	0.02608 SD units decrease	LINC02694	GCST90002358	32888493
PLT	rs11855883	15:38977447	9e-09	0.07861 unit decrease	-	GCST90255498	36777999
PLT	rs11070162	15:38978089	1e-49	-	LINC02694	GCST90002361	32888493
PLT	rs2411233	15:38982551	2e-14	0.02833358 unit increase	LINC02694	GCST004603	27863252
PLT	rs2411233	15:38982551	8e-37	0.0251 unit increase	LINC02694	GCST90018969	34594039
PLT	rs892402	15:38982894	6e-12	0.0254415 unit increase	LINC02694	GCST90018749	34594039
PLT	rs11070165	15:38985187	6e-43	0.025475 SD unit increase	LINC02694	GCST90002357	32888493
PLT	rs10681907	15:38986960	5e-26	0.024337128 unit increase	LINC02694	GCST90002402	32888494
PLT	rs1824494	15:38992562	1e-09	0.0405 unit increase	-	GCST90255431	36777999
PLT	rs12591152	15:39005665	2e-16	-	LINC02694	GCST90056183	34469753
PLT	rs74007800	15:39327756	4e-09	0.013519426 unit increase	THBS1,LINC02915	GCST90002402	32888494
PLT	rs16972308	15:41945793	2e-12	0.037563 SD units increase	EHD4	GCST90002358	32888493
PLT	rs16972308	15:41945793	8e-12	0.025142208 unit decrease	EHD4	GCST90002402	32888494
PLT	rs16972308	15:41945793	2e-16	0.0241 unit decrease	EHD4	GCST90018969	34594039
PLT	rs1704413	15:41972233	6e-09	0.03430164 unit decrease	EHD4	GCST004603	27863252
PLT	rs575505283	15:43411080	7e-17	0.16 unit decrease	TP53BP1	GCST006101	27668658
PLT	rs55707100	15:43528519	2e-23	0.1142708 unit increase	MAP1A	GCST004603	27863252
PLT	rs139974673	15:43735687	1e-84	-	CATSPER2P1	GCST90002361	32888493
PLT	rs139974673	15:43735687	3e-87	0.114751 SD unit increase	CATSPER2P1	GCST90002357	32888493
PLT	rs139974673	15:43735687	6e-31	-	CATSPER2P1	GCST90056183	32888494
PLT	rs139974673	15:43735687	6e-60	0.116825484 unit increase	CATSPER2P1	GCST90002402	34469753
PLT	rs139974673	15:43735687	1e-45	0.1051 unit increase	CATSPER2P1	GCST90018969	34594039
PLT	rs8027136	15:47547588	2e-09	0.0121 unit decrease	SEMA6D	GCST90018969	34594039
PLT	rs113119217	15:50073451	6e-13	-	ATP8B4	GCST90002361	32888493
PLT	rs753775434	15:50235004	3e-15	0.020896 SD unit increase	SLC27A2	GCST90002357	32888493
PLT	rs35119987	15:50235005	3e-12	0.020624636 unit increase	SLC27A2	GCST90002402	32888494
PLT	rs35119987	15:50235005	2e-13	0.0221 unit increase	SLC27A2	GCST90018969	34594039
PLT	rs7178196	15:56786080	2e-12	0.03448345 unit decrease	TCF12-DT,ZNF280D	GCST004603	27863252
PLT	rs1158246	15:56893771	2e-41	0.030233 SD unit decrease	TCF12-DT	GCST90002357	32888493
PLT	rs1158246	15:56893771	6e-23	0.027063642 unit decrease	TCF12-DT	GCST90002402	32888494
PLT	rs7175191	15:56894199	1e-39	-	TCF12-DT	GCST90002361	32888493
PLT	rs202052973	15:57170640	7e-22	0.0295 unit decrease	TCF12	GCST90018969	34594039
PLT	rs3809566	15:63041525	4e-10	2.443 10^9/l increase	TLN2,TPM1	GCST001337	22139419
PLT	rs11071720	15:63049797	8e-39	0.07773 unit increase	-	GCST90255498	27863252
PLT	rs11071720	15:63049797	9e-17	0.0656191 SD units decrease	TPM1	GCST90281199	32888493
PLT	rs11071720	15:63049797	1e-35	0.04958157 unit increase	TPM1	GCST004603	32888493
PLT	rs11071720	15:63049797	2e-100	-	TPM1	GCST90002361	32888494
PLT	rs11071720	15:63049797	2e-90	0.040482 SD unit increase	TPM1	GCST90002357	34469753
PLT	rs11071720	15:63049797	8e-33	-	TPM1	GCST90056183	34594039
PLT	rs11071720	15:63049797	7e-61	0.04101826 unit increase	TPM1	GCST90002402	36777999
PLT	rs11071720	15:63049797	2e-52	0.0315 unit increase	TPM1	GCST90018969	37596262
PLT	rs138843544	15:63071291	1e-10	0.043145567 unit increase	TPM1	GCST90002402	32888494
PLT	rs8035677	15:64764760	5e-13	0.047135666 unit increase	RBPMS2	GCST90002402	32888494
PLT	rs143331139	15:64861517	2e-09	0.315121 unit decrease	PLEKHO2	GCST90025951	34226706
PLT	rs12911407	15:64873757	5e-79	0.049337 SD unit increase	PLEKHO2,ANKDD1A	GCST90002357	32888493
PLT	rs1719263	15:64883993	5e-34	-	ANKDD1A,PLEKHO2	GCST90056183	34469753
PLT	rs2630503	15:64887088	1e-50	0.0397 unit increase	PLEKHO2,ANKDD1A	GCST90018969	34594039
PLT	rs61009920	15:64889081	2e-87	-	ANKDD1A,PLEKHO2	GCST90002361	32888493
PLT	rs1719285	15:64890024	8e-34	0.118362 SD units decrease	ANKDD1A,PLEKHO2	GCST90281199	37596262
PLT	rs1719271	15:64891602	1e-11	3.414 10^9/l increase	PLEKHO2,ANKDD1A	GCST001337	22139419
PLT	rs1719271	15:64891602	1e-65	0.055977907 unit increase	PLEKHO2,ANKDD1A	GCST90002402	32888494
PLT	rs1684032	15:64893685	4e-83	0.06677 unit increase	-	GCST90255498	34594039
PLT	rs1684032	15:64893685	2e-13	0.0321698 unit increase	PLEKHO2,ANKDD1A	GCST90018749	36777999
PLT	rs1522744	15:64895675	1e-10	0.0485 unit increase	-	GCST90255431	29403010
PLT	rs1522744	15:64895675	6e-10	0.03539 unit increase	ANKDD1A,PLEKHO2	GCST005991	36777999
PLT	rs1002311	15:64896225	2e-11	0.033386 SD units decrease	PLEKHO2,ANKDD1A	GCST90002358	32888493
PLT	rs1631677	15:64906392	1e-19	0.04740221 unit increase	PLEKHO2,ANKDD1A	GCST004603	27863252
PLT	rs12909646	15:66617957	9e-13	-	LINC01169	GCST90002361	32888493
PLT	rs2469096	15:66630608	3e-13	0.013536 SD unit decrease	LINC01169	GCST90002357	32888493
PLT	rs530075625	15:69560323	2e-94	0.07135 unit increase	-	GCST90255498	34594039
PLT	rs530075625	15:69560323	2e-08	0.0211641 unit decrease	DRAIC	GCST90018749	36777999
PLT	rs75458114	15:69561823	7e-10	0.0213 unit decrease	DRAIC	GCST90018969	34594039
PLT	rs12708514	15:75074145	4e-17	0.023380991 unit decrease	PPCDC	GCST90002402	32888494
PLT	rs7173833	15:75077277	6e-21	0.021155 SD unit decrease	PPCDC	GCST90002357	32888493
PLT	rs8028182	15:75426328	2e-18	-	SIN3A	GCST90002361	32888493
PLT	rs8028182	15:75426328	8e-17	0.0193 unit decrease	SIN3A	GCST90018969	34594039
PLT	rs2404232	15:76968234	1e-08	0.0178 unit decrease	RN7SL278P,RCN2	GCST90018969	34594039
PLT	rs3936040	15:77022791	2e-11	0.015745 SD unit decrease	PSTPIP1	GCST90002357	32888493
PLT	rs12910114	15:78237919	6e-10	0.0137 unit increase	ACSBG1	GCST90018969	34594039
PLT	rs4887023	15:78243095	7e-16	0.015255 SD unit increase	ACSBG1	GCST90002357	32888493
PLT	rs7166069	15:78246750	2e-15	-	ACSBG1,DNAJA4-DT	GCST90002361	32888493
PLT	rs71148512	15:78267472	3e-12	0.01613899 unit increase	DNAJA4	GCST90002402	32888494
PLT	rs8023658	15:84779989	2e-10	0.0153 unit increase	ZNF592	GCST90018969	34594039
PLT	rs8029034	15:85582497	3e-14	-	AKAP13	GCST90002361	32888493
PLT	rs55981798	15:85600869	7e-15	0.016917 SD unit decrease	AKAP13	GCST90002357	32888493
PLT	rs17633959	15:85600950	3e-10	0.016824082 unit decrease	AKAP13	GCST90002402	32888494
PLT	rs149039920	15:90035310	6e-19	-	ZNF710	GCST90002361	32888493
PLT	rs149039920	15:90035310	3e-22	0.078837 SD unit decrease	ZNF710	GCST90002357	32888493
PLT	rs149039920	15:90035310	4e-15	-	ZNF710	GCST90056183	32888494
PLT	rs149039920	15:90035310	8e-19	0.08357156 unit decrease	ZNF710	GCST90002402	34469753
PLT	rs8028409	15:90963192	4e-21	0.0228 unit decrease	PRC1,RCCD1	GCST90018969	34594039
PLT	rs8037137	15:90963407	8e-11	0.03544713 unit decrease	RCCD1,PRC1	GCST004603	27863252
PLT	rs8037137	15:90963407	3e-30	-	RCCD1,PRC1	GCST90002361	32888493
PLT	rs8037137	15:90963407	1e-26	0.029523 SD unit decrease	RCCD1,PRC1	GCST90002357	32888493
PLT	rs8037137	15:90963407	6e-18	0.02914947 unit decrease	RCCD1,PRC1	GCST90002402	32888494
PLT	rs78363473	15:90982654	2e-08	0.06254 unit increase	-	GCST90255498	36777999
PLT	rs76119208	15:90992099	6e-11	-	PRC1	GCST90056183	34469753
PLT	rs4965426	15:98704812	2e-12	0.03651776 unit decrease	IGF1R	GCST004603	27863252
PLT	rs4965426	15:98704812	3e-50	0.039275 SD unit decrease	IGF1R	GCST90002357	32888493
PLT	rs4965426	15:98704812	2e-36	0.040550534 unit decrease	IGF1R	GCST90002402	32888494
PLT	rs4966015	15:98704903	1e-18	0.09976 unit increase	-	GCST90255498	32888493
PLT	rs4966015	15:98704903	4e-55	-	IGF1R	GCST90002361	34469753
PLT	rs4966015	15:98704903	2e-19	-	IGF1R	GCST90056183	34594039
PLT	rs4966015	15:98704903	7e-31	0.029 unit decrease	IGF1R	GCST90018969	36777999
PLT	rs138745983	16:10770308	2e-06	20.6 10^9 cells/L increase	TVP23A	GCST90002413	33693786
PLT	rs4780355	16:11254001	7e-17	0.020645926 unit increase	RMI2	GCST90002402	32888494
PLT	rs243332	16:11255821	3e-09	0.014 unit increase	SOCS1,RMI2	GCST90018969	34594039
PLT	rs9926463	16:11343750	2e-24	-	RMI2	GCST90002361	32888493
PLT	rs9936459	16:11343922	1e-25	0.020943 SD unit decrease	RMI2	GCST90002357	32888493
PLT	rs139491786	16:2036420	1e-10	0.076235 SD unit decrease	NHERF2	GCST90002357	32888493
PLT	rs4968031	16:23754453	1e-06	-	CHP2,ERN2	GCST001061	21507922
PLT	rs76792961	16:243594	7e-26	-	FAM234A	GCST008338	31080455
PLT	rs13331259	16:249924	8e-30	-	FAM234A	GCST008337	31080455
PLT	rs151234	16:28494339	2e-20	0.0994912 SD units decrease	CLN3	GCST90281199	32888493
PLT	rs151234	16:28494339	2e-111	-	CLN3	GCST90002361	32888493
PLT	rs151234	16:28494339	4e-110	0.061846 SD unit increase	CLN3	GCST90002357	32888494
PLT	rs151234	16:28494339	1e-72	0.060575176 unit increase	CLN3	GCST90002402	37596262
PLT	rs151233	16:28495107	4e-33	0.06481139 unit increase	CLN3,APOBR	GCST004603	27863252
PLT	rs151233	16:28495107	7e-47	-	CLN3,APOBR	GCST90056183	34469753
PLT	rs151233	16:28495107	4e-77	0.0639 unit increase	CLN3,APOBR	GCST90018969	34594039
PLT	rs150072875	16:28568595	3e-12	0.016010769 unit increase	SGF29	GCST90002402	32888494
PLT	rs200162716	16:28732551	2e-10	0.030742 SD units increase	PLA2G10DP,EIF3C	GCST90002358	32888493
PLT	rs140599973	16:28996909	1e-19	0.05431 unit increase	-	GCST90255498	34594039
PLT	rs140599973	16:28996909	4e-08	0.0242816 unit decrease	LAT,NPIPB10P	GCST90018749	36777999
PLT	rs11150562	16:29640828	2e-13	0.03393982 unit increase	CA5AP1,SPN	GCST90002402	32888494
PLT	rs3764276	16:29661882	5e-15	0.0373 unit decrease	-	GCST90255498	36777999
PLT	rs11574552	16:29662712	4e-18	-	CA5AP1,SPN	GCST90002361	32888493
PLT	rs4889622	16:30859636	4e-10	0.0164 unit increase	BCL7C	GCST90018969	34594039
PLT	rs8050500	16:31393250	2e-20	-	ITGAD,ITGAX	GCST90002361	32888493
PLT	rs8050500	16:31393250	1e-21	0.017875 SD unit increase	ITGAD,ITGAX	GCST90002357	32888493
PLT	rs8050500	16:31393250	2e-14	0.017309975 unit increase	ITGAD,ITGAX	GCST90002402	32888494
PLT	rs56387835	16:3998019	1e-09	0.02297238 unit decrease	ADCY9	GCST90002402	32888494
PLT	rs3826231	16:406429	3e-14	0.02426 unit decrease	-	GCST90255498	36777999
PLT	rs3743895	16:410673	2e-08	0.0407 unit increase	-	GCST90255431	36777999
PLT	rs251733	16:4271604	2e-11	0.01520708 unit decrease	TFAP4	GCST90002402	32888494
PLT	rs233953	16:4280569	5e-17	-	TFAP4,GLIS2	GCST90002361	32888493
PLT	rs140249978	16:448909	5e-30	0.0449 unit increase	-	GCST90018969	34594039
PLT	rs9926557	16:455612	9e-16	-	RAB11FIP3	GCST90056183	34469753
PLT	rs934924	16:4593947	5e-13	0.0198 unit increase	C16orf96	GCST90018969	34594039
PLT	rs12924783	16:4596646	2e-09	0.018454198 unit increase	C16orf96	GCST90002402	32888494
PLT	rs3785303	16:474305	2e-32	0.049999826 unit increase	RAB11FIP3	GCST90002402	32888494
PLT	rs7206447	16:475812	2e-38	0.046836 SD unit increase	RAB11FIP3	GCST90002357	32888493
PLT	rs28678897	16:477485	7e-43	-	RAB11FIP3	GCST90002361	32888493
PLT	rs141759085	16:480967	9e-13	0.04795386 unit increase	RAB11FIP3	GCST004603	27863252
PLT	rs9927293	16:4970953	2e-17	0.016216 SD unit decrease	SEC14L5	GCST90002357	32888493
PLT	rs9927293	16:4970953	7e-10	0.01419615 unit decrease	SEC14L5	GCST90002402	32888494
PLT	rs150801469	16:4973408	5e-12	0.051966 SD units increase	SEC14L5	GCST90281199	37596262
PLT	rs59952328	16:50007821	2e-15	0.03207 unit decrease	-	GCST90255498	36777999
PLT	rs9933767	16:50109293	3e-12	-	HEATR3,RPL10P14	GCST90002361	32888493
PLT	rs79773228	16:50120449	3e-11	0.0142 unit decrease	RPL10P14,HEATR3	GCST90018969	34594039
PLT	rs12923319	16:50134382	3e-12	0.015001 SD unit increase	HEATR3,RPL10P14	GCST90002357	32888493
PLT	rs11075750	16:53120449	2e-15	0.0167 unit increase	CHD9	GCST90018969	34594039
PLT	rs56088754	16:53124307	4e-19	0.018164 SD unit increase	CHD9	GCST90002357	32888493
PLT	rs56088754	16:53124307	3e-13	0.018036801 unit increase	CHD9	GCST90002402	32888494
PLT	rs12596466	16:53308948	7e-18	-	CHD9	GCST90002361	32888493
PLT	rs739815	16:57533494	4e-11	0.013427 SD unit decrease	CCDC102A	GCST90002357	32888493
PLT	rs9928663	16:57536650	3e-14	-	CCDC102A,ADGRG5	GCST90002361	32888493
PLT	rs2404450	16:57551020	1e-13	0.0268 unit increase	-	GCST90255498	34594039
PLT	rs2404450	16:57551020	1e-09	0.0123 unit decrease	ADGRG5	GCST90018969	36777999
PLT	rs7184114	16:58551465	6e-09	0.0118 unit increase	CNOT1	GCST90018969	34594039
PLT	rs4471670	16:58567461	2e-10	0.013527 SD unit increase	CNOT1	GCST90002357	32888493
PLT	rs57122392	16:58595429	2e-09	0.015735645 unit increase	CNOT1	GCST90002402	32888494
PLT	rs150095649	16:68621349	5e-11	0.015129 SD unit decrease	ZFP90,CDH3	GCST90002357	32888493
PLT	rs3049697	16:68646999	3e-09	0.016358979 unit decrease	CDH3	GCST90002402	32888494
PLT	rs11644997	16:69557264	1e-11	0.017403 SD unit increase	CYB5B,NFAT5	GCST90002357	32888493
PLT	rs56125990	16:69708484	1e-10	-	NQO1	GCST90002361	32888493
PLT	rs539258868	16:69894250	4e-10	0.018689176 unit decrease	WWP2	GCST90002402	32888494
PLT	rs539258868	16:69894250	5e-09	0.0179 unit decrease	WWP2	GCST90018969	34594039
PLT	rs4888387	16:75355857	7e-26	-	CFDP1	GCST90002361	32888493
PLT	rs4888387	16:75355857	5e-17	0.0161 unit increase	CFDP1	GCST90018969	34594039
PLT	rs1364077	16:75363093	3e-23	0.018538 SD unit increase	CFDP1	GCST90002357	32888493
PLT	rs34539062	16:75459381	1e-15	0.018812932 unit increase	TMEM170A	GCST90002402	32888494
PLT	rs2941954	16:78522745	2e-15	0.019990446 unit increase	WWOX	GCST90002402	32888494
PLT	rs62033976	16:78524424	3e-11	0.0173 unit increase	WWOX	GCST90018969	34594039
PLT	rs2667648	16:78547241	2e-14	-	WWOX	GCST90002361	32888493
PLT	rs2667648	16:78547241	4e-16	0.017782 SD unit increase	WWOX	GCST90002357	32888493
PLT	rs76819459	16:79685020	3e-32	0.023113 SD unit increase	LINC01229	GCST90002357	32888493
PLT	rs7202240	16:79711999	2e-08	0.02193 unit decrease	-	GCST90255498	36777999
PLT	rs57652769	16:79720079	7e-21	0.022834204 unit increase	LINC01229,MAFTRR	GCST90002402	32888494
PLT	rs4575545	16:79721549	4e-32	-	MAFTRR,LINC01229	GCST90002361	32888493
PLT	rs4575545	16:79721549	5e-21	0.0197 unit increase	MAFTRR,LINC01229	GCST90018969	34594039
PLT	rs12445050	16:81837364	7e-15	-	PLCG2	GCST90002361	32888493
PLT	rs12445050	16:81837364	1e-16	0.022312 SD unit decrease	PLCG2	GCST90002357	32888493
PLT	rs12445050	16:81837364	9e-13	0.023499994 unit decrease	PLCG2	GCST90002402	32888494
PLT	rs10580524	16:81853341	4e-12	0.0202 unit decrease	PLCG2	GCST90018969	34594039
PLT	rs4782861	16:83944797	1e-08	0.0123 unit decrease	OSGIN1,MLYCD	GCST90018969	34594039
PLT	rs4782568	16:83946924	8e-13	-	MLYCD,OSGIN1	GCST90002361	32888493
PLT	rs4782568	16:83946924	1e-14	0.014478 SD unit decrease	MLYCD,OSGIN1	GCST90002357	32888493
PLT	rs4782568	16:83946924	1e-10	0.014730515 unit decrease	MLYCD,OSGIN1	GCST90002402	32888494
PLT	rs8056420	16:85378035	3e-10	0.019280272 unit increase	GSE1	GCST90002402	32888494
PLT	rs4783183	16:85381859	9e-51	0.043839 SD unit decrease	GSE1	GCST90002357	29403010
PLT	rs4783183	16:85381859	2e-11	0.03388 unit decrease	GSE1	GCST005991	32888493
PLT	rs4783183	16:85381859	2e-45	0.0371 unit decrease	GSE1	GCST90018969	34594039
PLT	rs4783185	16:85382020	7e-62	-	GSE1	GCST90002361	32888493
PLT	rs4783185	16:85382020	2e-12	0.031102 SD units increase	GSE1	GCST90002358	32888493
PLT	rs4783186	16:85382128	8e-15	0.02404 unit increase	-	GCST90255498	27863252
PLT	rs4783186	16:85382128	3e-14	0.04217097 unit decrease	GSE1	GCST004603	32888494
PLT	rs4783186	16:85382128	8e-15	-	GSE1	GCST90056183	34469753
PLT	rs4783186	16:85382128	2e-14	0.0300485 unit decrease	GSE1	GCST90018749	34594039
PLT	rs4783186	16:85382128	2e-42	0.046842102 unit decrease	GSE1	GCST90002402	36777999
PLT	rs8052629	16:85395341	1e-09	-	GSE1	GCST90056183	34469753
PLT	rs202099642	16:85409664	1e-12	0.019071044 unit increase	GSE1	GCST90002402	32888494
PLT	rs3060245	16:85672814	4e-12	0.02852232 unit increase	GSE1	GCST004603	27863252
PLT	rs1049868	16:85673027	1e-14	-	GSE1	GCST90056183	32888494
PLT	rs1049868	16:85673027	3e-17	0.021239474 unit increase	GSE1	GCST90002402	34469753
PLT	rs3950628	16:86403005	2e-08	0.0114 unit decrease	FENDRR,LINC00917	GCST90018969	34594039
PLT	rs7200918	16:87854513	7e-27	-	SLC7A5	GCST90002361	32888493
PLT	rs7200918	16:87854513	4e-19	0.021591755 unit increase	SLC7A5	GCST90002402	32888494
PLT	rs4240802	16:87855554	1e-27	0.022461 SD unit increase	SLC7A5	GCST90002357	32888493
PLT	rs12931014	16:88059556	1e-11	0.01562414 unit increase	BANP	GCST90002402	32888494
PLT	rs34088055	16:88469262	2e-10	0.0226263 unit decrease	ZFPM1	GCST90018749	34594039
PLT	rs7188539	16:88474762	9e-09	0.01904 unit decrease	-	GCST90255498	36777999
PLT	rs12597024	16:88484745	3e-09	-	ZFPM1	GCST90056183	34469753
PLT	rs28634651	16:88486790	2e-10	0.03057 unit decrease	ZFPM1	GCST005991	29403010
PLT	rs28634651	16:88486790	1e-13	0.01775089 unit decrease	ZFPM1	GCST90002402	32888494
PLT	rs9937296	16:88488072	3e-13	0.02169 unit increase	-	GCST90255498	36777999
PLT	rs62048971	16:88489596	2e-40	0.0318 unit increase	ZFPM1	GCST90018969	34594039
PLT	rs60929009	16:88490243	5e-25	-	ZFPM1	GCST90056183	34469753
PLT	rs17175830	16:88491756	4e-13	0.0245 unit increase	-	GCST90255498	32888493
PLT	rs17175830	16:88491756	3e-53	-	ZFPM1	GCST90002361	32888493
PLT	rs17175830	16:88491756	1e-50	0.034345 SD unit increase	ZFPM1	GCST90002357	32888494
PLT	rs17175830	16:88491756	2e-39	0.035396542 unit increase	ZFPM1	GCST90002402	36777999
PLT	rs59865663	16:88491904	9e-19	0.04081154 unit increase	ZFPM1	GCST004603	27863252
PLT	rs150547671	16:88549119	8e-10	0.079961635 unit increase	ZFPM1,ZC3H18	GCST90002402	32888494
PLT	rs58814925	16:88575770	5e-13	0.01951582 unit decrease	ZC3H18	GCST90002402	32888494
PLT	rs202099525	16:88721629	6e-13	0.220456 unit decrease	PIEZO1	GCST90025951	32888494
PLT	rs202099525	16:88721629	7e-09	0.21303485 unit decrease	PIEZO1	GCST90002402	34226706
PLT	rs111350029	16:88730362	2e-11	0.03694235 unit increase	PIEZO1	GCST004603	27863252
PLT	rs8049394	16:8944047	4e-18	0.022559348 unit decrease	USP7	GCST90002402	32888494
PLT	rs9932027	16:8946543	9e-26	-	USP7	GCST90002361	32888493
PLT	rs9926137	16:8951605	2e-25	0.024533 SD unit decrease	USP7	GCST90002357	32888493
PLT	rs9926137	16:8951605	1e-21	0.0272 unit decrease	USP7	GCST90018969	34594039
PLT	rs183725	16:8954178	5e-09	0.02599643 unit increase	USP7	GCST004603	27863252
PLT	rs117418297	16:89668663	4e-10	-	SPATA33	GCST90002361	32888493
PLT	rs117418297	16:89668663	2e-12	0.022655 SD unit increase	SPATA33	GCST90002357	32888493
PLT	rs4791967	17:10276731	2e-11	-	MYH13,RPS27AP1	GCST90002361	32888493
PLT	rs4791967	17:10276731	3e-14	0.015979 SD unit decrease	MYH13,RPS27AP1	GCST90002357	32888493
PLT	rs6502608	17:1413133	2e-12	0.014575 SD unit decrease	YWHAE,CRK	GCST90002357	32888493
PLT	rs35316912	17:1450641	4e-11	-	CRK	GCST90002361	32888493
PLT	rs72553883	17:16940415	4e-16	0.1365454 unit decrease	TNFRSF13B	GCST90002402	32888494
PLT	rs34557412	17:16948873	2e-11	0.1497266 unit decrease	TNFRSF13B	GCST004603	27863252
PLT	rs34557412	17:16948873	3e-43	-	TNFRSF13B	GCST90002361	32888493
PLT	rs34557412	17:16948873	1e-45	0.162342 SD unit increase	TNFRSF13B	GCST90002357	32888493
PLT	rs34557412	17:16948873	2e-38	0.140763 unit decrease	TNFRSF13B	GCST90025951	32888494
PLT	rs34557412	17:16948873	6e-34	0.16306432 unit decrease	TNFRSF13B	GCST90002402	34226706
PLT	rs34557412	17:16948873	8e-30	0.13 unit decrease	-	GCST90078987	34594039
PLT	rs34557412	17:16948873	3e-25	0.142 unit decrease	TNFRSF13B	GCST90018969	34662886
PLT	rs7225537	17:17009366	9e-11	0.014756068 unit decrease	LINC02090,MPRIP	GCST90002402	32888494
PLT	rs4452010	17:17020359	1e-15	0.03339 unit increase	-	GCST90255498	34594039
PLT	rs4452010	17:17020359	1e-08	0.0191022 unit increase	MPRIP,LINC02090	GCST90018749	36777999
PLT	rs8071834	17:18196677	3e-11	0.0143 unit increase	ALKBH5	GCST90018969	34594039
PLT	rs397969	17:19900934	2e-09	2.131 10^9/l increase	ULK2,AKAP10	GCST001337	22139419
PLT	rs203462	17:19909228	5e-13	-	AKAP10	GCST90056183	34469753
PLT	rs203450	17:19919757	6e-28	-	AKAP10	GCST90002361	32888493
PLT	rs57112968	17:19920971	2e-18	0.020334572 unit increase	AKAP10	GCST90002402	32888494
PLT	rs203481	17:19925415	3e-29	0.021008 SD unit increase	AKAP10	GCST90002357	32888493
PLT	rs1638525	17:19945281	1e-22	0.0201 unit increase	AKAP10	GCST90018969	34594039
PLT	rs35398779	17:19949791	3e-11	0.02516109 unit increase	AKAP10	GCST004603	27863252
PLT	rs4455005	17:2055242	4e-15	0.03022036 unit decrease	HIC1	GCST004603	27863252
PLT	rs8069947	17:2082549	5e-16	0.0513 unit decrease	-	GCST90255431	36777999
PLT	rs4790873	17:2091672	2e-22	-	SMG6	GCST90056183	34469753
PLT	rs4061659	17:2094150	3e-38	0.0257 unit decrease	SMG6	GCST90018969	34594039
PLT	rs7225843	17:2098531	1e-18	0.03852 unit increase	-	GCST90255498	32888494
PLT	rs7225843	17:2098531	4e-20	0.026946425 unit decrease	SMG6	GCST90002402	36777999
PLT	rs374387539	17:2237089	2e-29	0.027996108 unit decrease	SMG6	GCST90002402	32888494
PLT	rs7213347	17:2249963	7e-73	-	SMG6	GCST90002361	32888493
PLT	rs12943566	17:2254480	7e-20	-	SMG6	GCST90056183	34469753
PLT	rs216191	17:2285345	3e-22	0.03702377 unit increase	SMG6	GCST004603	27863252
PLT	rs432200	17:2288666	4e-67	0.033108 SD unit increase	SMG6	GCST90002357	32888493
PLT	rs1388175	17:29136998	3e-26	-	MYO18A	GCST90056183	34469753
PLT	rs12943783	17:29203395	8e-09	0.013695482 unit decrease	TWF1P1,MYO18A	GCST90002402	32888494
PLT	rs112178027	17:29236995	2e-15	-	CRYBA1,TWF1P1	GCST90056183	34469753
PLT	rs8068104	17:29344160	4e-07	0.0496 unit decrease	RNU4-34P,RPL35AP35	GCST90026525	34107879
PLT	rs61542570	17:29380629	3e-70	0.06454534 unit decrease	RPL35AP35,RNU4-34P	GCST004603	27863252
PLT	rs9907984	17:29399133	3e-18	0.028742809 unit decrease	TAOK1	GCST90002402	32888494
PLT	rs147287326	17:29411461	3e-09	-	TAOK1	GCST90056183	34469753
PLT	rs6505129	17:29426600	2e-235	0.059971 SD unit decrease	TAOK1	GCST90002357	32888493
PLT	rs9900280	17:29442580	2e-239	-	TAOK1	GCST90002361	32888493
PLT	rs191010498	17:29451055	3e-19	0.099411786 unit increase	TAOK1	GCST90002402	32888494
PLT	rs117032306	17:29452002	3e-16	-	TAOK1	GCST90056183	34469753
PLT	rs8065958	17:29465512	8e-187	0.0656 unit decrease	TAOK1	GCST90018969	34594039
PLT	rs559972	17:29487478	3e-18	3.264 10^9/l increase	TAOK1	GCST001337	22139419
PLT	rs559972	17:29487478	6e-06	-	TAOK1	GCST005054	29066854
PLT	rs559972	17:29487478	1e-06	2.679879 unit increase	TAOK1	GCST008039	31217584
PLT	rs35763383	17:29526267	5e-118	-	TAOK1	GCST90056183	32888494
PLT	rs35763383	17:29526267	1e-66	0.044895455 unit increase	TAOK1	GCST90002402	34469753
PLT	rs602056	17:29545129	5e-55	0.113404 SD units decrease	TAOK1	GCST90281199	37596262
PLT	rs9894648	17:31326275	3e-08	0.02188 unit increase	-	GCST90255498	36777999
PLT	rs2525568	17:31348860	2e-12	-	NF1	GCST90056183	34469753
PLT	rs552761103	17:31363437	1e-19	0.02137663 unit increase	NF1	GCST90002402	32888494
PLT	rs542045649	17:35507843	4e-09	0.128 unit increase	-	GCST90255431	36777999
PLT	rs7221322	17:35546753	2e-12	0.0415 unit increase	-	GCST90255431	29403010
PLT	rs7221322	17:35546753	7e-11	0.0244 unit decrease	-	GCST90255498	32888493
PLT	rs7221322	17:35546753	1e-21	0.035986 SD units decrease	SLFN14	GCST90002358	34594039
PLT	rs7221322	17:35546753	1e-12	0.03049 unit increase	SLFN14	GCST005991	36777999
PLT	rs7221322	17:35546753	2e-19	0.0300316 unit increase	SLFN14	GCST90018749	36777999
PLT	rs8073060	17:35548243	9e-14	0.02995227 unit increase	SLFN14	GCST004603	27863252
PLT	rs9906105	17:35551814	5e-17	0.044124786 unit decrease	SLFN14	GCST90002402	32888494
PLT	rs192498365	17:35553178	6e-09	0.0171 unit increase	-	GCST90255498	36777999
PLT	rs11350518	17:35555563	2e-08	0.0461 unit increase	-	GCST90255431	36777999
PLT	rs10512472	17:35557785	2e-14	3.636 10^9/l increase	SLFN14	GCST001337	22139419
PLT	rs10512472	17:35557785	2e-110	0.0894503 unit increase	SLFN14	GCST90002402	32888494
PLT	rs7503168	17:35558885	2e-176	-	SLFN14	GCST90002361	32888493
PLT	rs7503168	17:35558885	4e-160	0.064845 SD unit increase	SLFN14	GCST90002357	32888493
PLT	rs7503168	17:35558885	1e-63	-	SLFN14	GCST90056183	34469753
PLT	rs144233266	17:35559054	6e-98	0.064 unit increase	SLFN14	GCST90018969	34594039
PLT	rs145171343	17:35559745	2e-13	-	SLFN14	GCST90056183	32888494
PLT	rs145171343	17:35559745	9e-33	0.11191765 unit increase	SLFN14	GCST90002402	34469753
PLT	rs9908158	17:35563064	4e-16	0.0311769 unit increase	SLFN14,SNHG30	GCST004603	27863252
PLT	rs55910622	17:35563315	4e-10	0.124 unit increase	SLFN14,SNHG30	GCST90271311	37538507
PLT	rs201192867	17:35572828	7e-11	0.09551083 unit increase	SNHG30	GCST004603	27863252
PLT	rs11653357	17:35596588	1e-40	0.06404226 unit increase	AP2B1	GCST004603	27863252
PLT	rs11655803	17:35625677	2e-24	0.0968338 SD units decrease	AP2B1	GCST90281199	37596262
PLT	rs117652210	17:35639610	1e-09	0.08134 unit increase	-	GCST90255498	36777999
PLT	rs853234	17:37482945	7e-09	-	TADA2A,DUSP14	GCST90056183	34469753
PLT	rs7213617	17:37485474	3e-24	-	DUSP14,TADA2A	GCST90002361	32888493
PLT	rs7213617	17:37485474	1e-24	0.020521 SD unit decrease	DUSP14,TADA2A	GCST90002357	32888493
PLT	rs774485168	17:37486351	1e-17	0.020057045 unit decrease	-	GCST90002402	32888494
PLT	rs853195	17:37488149	2e-10	0.02397687 unit decrease	TADA2A,DUSP14	GCST004603	27863252
PLT	rs649997	17:38927211	2e-09	0.0117 unit increase	LASP1NB	GCST90018969	34594039
PLT	rs35152618	17:38944641	8e-11	0.015301789 unit increase	FBXO47	GCST90002402	32888494
PLT	rs35154409	17:3911135	4e-13	-	P2RX1	GCST90002361	32888493
PLT	rs71144146	17:3911314	1e-09	0.017 unit decrease	P2RX1	GCST90018969	34594039
PLT	rs1985205	17:3912626	3e-15	0.017889 SD unit decrease	P2RX1	GCST90002357	32888493
PLT	rs1985205	17:3912626	8e-13	0.018929569 unit decrease	P2RX1	GCST90002402	32888494
PLT	rs3964723	17:39247726	5e-13	-	STAC2,FBXL20	GCST90002361	32888493
PLT	rs3964723	17:39247726	2e-14	0.01655 SD unit increase	STAC2,FBXL20	GCST90002357	32888493
PLT	rs549640876	17:39356224	1e-09	0.014901567 unit decrease	FBXL20	GCST90002402	32888494
PLT	rs708382	17:44364976	2e-08	2.439 10^9/l increase	RPL7L1P5,FAM171A2	GCST001337	22139419
PLT	rs850736	17:44369052	1e-91	-	RPL7L1P5,ITGA2B	GCST90002361	32888493
PLT	rs850736	17:44369052	2e-89	0.038069 SD unit decrease	RPL7L1P5,ITGA2B	GCST90002357	32888493
PLT	rs850736	17:44369052	1e-54	0.0303 unit decrease	RPL7L1P5,ITGA2B	GCST90018969	34594039
PLT	rs5910	17:44372421	1e-46	-	ITGA2B	GCST90056183	34469753
PLT	rs142445733	17:44376170	6e-52	0.497078 unit decrease	ITGA2B	GCST90025951	34226706
PLT	rs34603233	17:44377656	3e-20	0.03473588 unit decrease	ITGA2B	GCST004603	27863252
PLT	rs34603233	17:44377656	7e-53	0.036184553 unit decrease	ITGA2B	GCST90002402	32888494
PLT	rs562953244	17:44453488	2e-10	0.01842 unit decrease	-	GCST90255498	34594039
PLT	rs562953244	17:44453488	1e-08	0.019713 unit increase	GPATCH8	GCST90018749	36777999
PLT	rs11305518	17:44453942	2e-08	0.0329 unit increase	-	GCST90255431	36777999
PLT	rs150568286	17:44517387	4e-18	0.144293 unit decrease	GPATCH8,FZD2	GCST004603	27863252
PLT	rs150568286	17:44517387	5e-34	-	GPATCH8,FZD2	GCST90056183	32888494
PLT	rs150568286	17:44517387	2e-37	0.13350563 unit decrease	GPATCH8,FZD2	GCST90002402	34469753
PLT	rs777869430	17:44674739	7e-27	0.4846004 unit decrease	MEIOC,CCDC43	GCST90002402	32888494
PLT	rs2074293	17:45266706	1e-12	0.03814 unit increase	-	GCST90255498	36777999
PLT	rs9904290	17:45924905	1e-09	-	MAPT	GCST90056183	34469753
PLT	rs70940818	17:47253349	2e-15	0.13557 unit decrease	ITGB3,MYL4	GCST90018749	34594039
PLT	rs5917	17:47284587	4e-15	0.1513 SD units increase	ITGB3	GCST90002358	32888493
PLT	rs9907946	17:4749047	3e-14	0.02307 unit decrease	-	GCST90255498	36777999
PLT	rs146731146	17:4771407	6e-09	0.01705 unit decrease	-	GCST90255498	36777999
PLT	rs138311622	17:4772221	2e-08	0.01902 unit increase	-	GCST90255498	36777999
PLT	rs117838943	17:4803807	2e-13	0.09323 unit increase	-	GCST90255498	36777999
PLT	rs56039723	17:4813498	5e-26	0.03113 unit increase	-	GCST90255498	36777999
PLT	rs72827839	17:48343634	6e-18	-	SKAP1	GCST90002361	32888493
PLT	rs72827839	17:48343634	1e-18	0.019502 SD unit decrease	SKAP1	GCST90002357	32888493
PLT	rs76259355	17:4840299	5e-70	0.07254 unit increase	-	GCST90255498	36777999
PLT	rs528568705	17:48466853	1e-15	0.022279 unit decrease	Y_RNA,SKAP1	GCST90002402	32888494
PLT	rs9893197	17:4854303	4e-12	0.02575 unit decrease	-	GCST90255498	36777999
PLT	rs36188529	17:4878071	2e-11	0.0706 unit increase	-	GCST90255431	36777999
PLT	rs62073637	17:4888400	3e-15	0.02314 unit decrease	-	GCST90255498	36777999
PLT	rs398070924	17:48916616	7e-11	0.014817554 unit increase	UBE2Z	GCST90002402	32888494
PLT	rs62073638	17:4892325	3e-09	0.02488 unit decrease	-	GCST90255498	36777999
PLT	rs183145637	17:4907182	3e-08	0.0339 unit decrease	-	GCST90255498	36777999
PLT	rs59419995	17:4910271	5e-14	-	CHRNE	GCST90056183	34469753
PLT	rs72835078	17:4923297	5e-60	0.1075 unit increase	CHRNE	GCST005991	29403010
PLT	rs2243086	17:4930914	4e-38	0.05461 unit increase	CHRNE	GCST005991	29403010
PLT	rs56337033	17:4932332	1e-13	0.15815753 unit decrease	GP1BA,CHRNE	GCST90002402	32888494
PLT	rs6065	17:4933086	1e-37	0.1272 unit increase	-	GCST90255431	20139978
PLT	rs6065	17:4933086	3e-09	0.01844 unit decrease	-	GCST90255498	22139419
PLT	rs6065	17:4933086	2e-12	0.124 unit increase	CHRNE,GP1BA	GCST000580	31217584
PLT	rs6065	17:4933086	3e-11	4.191 10^9/l increase	CHRNE,GP1BA	GCST001337	36777999
PLT	rs6065	17:4933086	2e-06	3.339887 unit increase	CHRNE,GP1BA	GCST008039	36777999
PLT	rs371226354	17:4933190	3e-22	1.46654 unit decrease	CHRNE,GP1BA	GCST90025951	34226706
PLT	rs553749201	17:4933900	1e-29	0.0718 unit decrease	-	GCST90255431	27863252
PLT	rs553749201	17:4933900	2e-15	0.06537899 unit decrease	GP1BA,CHRNE	GCST004603	32888494
PLT	rs553749201	17:4933900	2e-32	0.061108626 unit decrease	GP1BA,CHRNE	GCST90002402	36777999
PLT	rs772106076	17:4934449	5e-18	0.262587 unit decrease	GP1BA	GCST90025951	34226706
PLT	rs2243103	17:4936105	3e-98	0.072876 SD unit increase	SLC25A11,GP1BA	GCST90002357	32888493
PLT	rs2243103	17:4936105	1e-59	0.07009267 unit increase	SLC25A11,GP1BA	GCST90002402	32888494
PLT	rs1060431	17:4937573	1e-19	0.0636259 unit increase	SLC25A11	GCST004603	27863252
PLT	rs1060431	17:4937573	3e-170	-	SLC25A11	GCST90002361	32888493
PLT	rs1060431	17:4937573	5e-73	0.105657 SD units decrease	SLC25A11	GCST90002358	32888493
PLT	rs1060431	17:4937573	6e-40	-	SLC25A11	GCST90056183	34107879
PLT	rs1060431	17:4937573	3e-85	0.100228 unit increase	SLC25A11	GCST90018749	34469753
PLT	rs1060431	17:4937573	9e-06	0.0595 unit decrease	SLC25A11	GCST90026509	34594039
PLT	rs1060431	17:4937573	2e-135	0.0833 unit increase	SLC25A11	GCST90018969	34594039
PLT	rs75170185	17:4960015	1e-08	0.01635 unit increase	-	GCST90255498	36777999
PLT	rs35688913	17:4963004	8e-16	0.03421 unit decrease	-	GCST90255498	36777999
PLT	rs67059207	17:4965798	2e-10	0.0609 unit increase	-	GCST90255431	36777999
PLT	rs3840870	17:50184820	1e-08	-	COL1A1	GCST008338	31080455
PLT	rs9898284	17:5094933	4e-18	0.03156 unit decrease	-	GCST90255498	36777999
PLT	rs140109773	17:5192051	3e-10	0.01811 unit increase	-	GCST90255498	36777999
PLT	rs7210695	17:5233181	1e-09	0.01753 unit decrease	-	GCST90255498	36777999
PLT	rs2439938	17:5238505	1e-09	0.0419 unit increase	-	GCST90255431	36777999
PLT	rs2439938	17:5238505	4e-12	0.03193 unit increase	-	GCST90255498	36777999
PLT	rs78455633	17:5272296	4e-12	0.04342 unit decrease	-	GCST90255498	36777999
PLT	rs140903834	17:5343600	9e-12	0.0242 unit decrease	-	GCST90255498	36777999
PLT	rs35999340	17:54970982	6e-09	0.0128 unit increase	STXBP4	GCST90018969	34594039
PLT	rs113592246	17:55018818	3e-11	0.014746 SD unit decrease	STXBP4	GCST90002357	32888493
PLT	rs60940178	17:55070364	4e-11	-	STXBP4	GCST90002361	32888493
PLT	rs73991808	17:57375765	5e-08	-	MSI2	GCST90056183	34469753
PLT	rs118121072	17:57385975	5e-34	0.05159 SD unit decrease	MSI2	GCST90002357	32888493
PLT	rs199691861	17:57385977	1e-21	0.0539271 unit decrease	MSI2	GCST90002402	32888494
PLT	rs80093687	17:57386496	2e-32	-	MSI2	GCST90002361	32888493
PLT	rs76198308	17:5783361	8e-13	0.02147 unit decrease	-	GCST90255498	36777999
PLT	rs2632516	17:58331728	3e-23	0.018511 SD unit increase	MIR142HG,TSPOAP1-AS1	GCST90002357	32888493
PLT	rs2632516	17:58331728	1e-18	0.020113248 unit increase	MIR142HG,TSPOAP1-AS1	GCST90002402	32888494
PLT	rs2526377	17:58332680	9e-12	0.02594 unit increase	-	GCST90255498	32888493
PLT	rs2526377	17:58332680	3e-26	-	TSPOAP1-AS1	GCST90002361	34594039
PLT	rs2526377	17:58332680	3e-08	0.0186711 unit increase	TSPOAP1-AS1	GCST90018749	34594039
PLT	rs2526377	17:58332680	3e-18	0.0167 unit increase	TSPOAP1-AS1	GCST90018969	36777999
PLT	rs8076404	17:59324979	1e-11	0.02708 SD units increase	SNRPGP17,YPEL2	GCST90002358	32888493
PLT	rs7212846	17:59343059	6e-22	0.05074 unit decrease	-	GCST90255498	36777999
PLT	rs7206996	17:59409432	2e-09	0.0371 unit decrease	-	GCST90255431	36777999
PLT	rs16943502	17:59417086	3e-13	0.025426 unit decrease	YPEL2,LINC01476	GCST90018749	34594039
PLT	rs9895429	17:59419609	2e-20	0.019932 SD unit decrease	YPEL2,LINC01476	GCST90002357	32888493
PLT	rs9895429	17:59419609	2e-08	-	YPEL2,LINC01476	GCST90056183	34469753
PLT	rs9895429	17:59419609	8e-25	0.0225 unit decrease	YPEL2,LINC01476	GCST90018969	34594039
PLT	rs12600858	17:59427559	1e-23	-	LINC01476	GCST90002361	32888493
PLT	rs60431147	17:59438512	4e-19	0.023613652 unit decrease	LINC01476	GCST90002402	32888494
PLT	rs9890999	17:59479053	4e-16	0.02884 unit increase	-	GCST90255498	36777999
PLT	rs11337696	17:59485729	4e-10	0.0397 unit decrease	-	GCST90255431	36777999
PLT	rs8076752	17:59487025	5e-08	0.02477 unit decrease	LINC01476	GCST005991	29403010
PLT	rs1292067	17:59853285	4e-12	0.016120486 unit decrease	TUBD1,RNU6-450P	GCST90002402	32888494
PLT	rs138760546	17:60881975	7e-10	0.0357842 unit increase	BCAS3	GCST90018749	34594039
PLT	rs9901264	17:60930650	2e-12	0.05438 unit increase	-	GCST90255498	36777999
PLT	rs35764675	17:61173450	5e-17	0.023156911 unit decrease	BCAS3	GCST90002402	32888494
PLT	rs4640251	17:61173493	2e-13	-	BCAS3	GCST90002361	32888493
PLT	rs35031042	17:61181875	1e-15	0.020159 SD unit decrease	BCAS3	GCST90002357	32888493
PLT	rs1801689	17:66214462	1e-25	0.08927831 unit decrease	-	GCST004603	27668658
PLT	rs1801689	17:66214462	2e-17	0.09083107 unit increase	-	GCST004603	27863252
PLT	rs1801689	17:66214462	2e-81	-	APOH	GCST90002361	27863252
PLT	rs1801689	17:66214462	4e-19	0.106 unit increase	APOH	GCST006101	32888493
PLT	rs8178824	17:66228657	5e-25	-	APOH	GCST90056183	32888494
PLT	rs8178824	17:66228657	9e-48	0.095867686 unit increase	APOH	GCST90002402	34469753
PLT	rs8178824	17:66228657	3e-39	0.0894 unit increase	APOH	GCST90018969	34594039
PLT	rs149394327	17:66232877	4e-79	0.1013 SD unit increase	APOH	GCST90002357	32888493
PLT	rs77542162	17:69085137	2e-08	0.0436 unit decrease	ABCA6	GCST90018969	34594039
PLT	rs11448862	17:74680841	7e-10	0.0138 unit increase	RAB37	GCST90018969	34594039
PLT	rs9916458	17:74691889	3e-21	0.022545 SD unit increase	RAB37	GCST90002357	32888493
PLT	rs2084312	17:74699072	3e-21	-	RAB37,CD300LF	GCST90002361	32888493
PLT	rs2084312	17:74699072	7e-17	0.023496 unit increase	RAB37,CD300LF	GCST90002402	32888494
PLT	rs58038334	17:75517111	2e-10	0.021431966 unit decrease	TSEN54	GCST90002402	32888494
PLT	rs55868394	17:75855032	4e-14	0.022682 SD unit decrease	WBP2	GCST90002357	32888493
PLT	rs55868394	17:75855032	9e-13	-	WBP2	GCST90002361	32888493
PLT	rs55868394	17:75855032	2e-10	0.021871746 unit decrease	WBP2	GCST90002402	32888494
PLT	rs3785437	17:75910141	5e-12	0.0207 unit decrease	FBF1	GCST90018969	34594039
PLT	rs1642764	17:7654516	9e-22	-	ATP1B2	GCST90002361	32888493
PLT	rs1642764	17:7654516	2e-22	0.018566 SD unit decrease	ATP1B2	GCST90002357	32888493
PLT	rs1642764	17:7654516	2e-13	0.016888808 unit decrease	ATP1B2	GCST90002402	32888494
PLT	rs2613522	17:78123984	5e-12	0.015056 SD unit decrease	TMC6	GCST90002357	32888493
PLT	rs2613522	17:78123984	6e-12	-	TMC6	GCST90002361	32888493
PLT	rs3834968	17:78128729	9e-11	0.0157 unit decrease	TMC6	GCST90018969	34594039
PLT	rs558567978	17:78128730	1e-11	0.018537737 unit decrease	TMC6	GCST90002402	32888494
PLT	rs1105813	17:7818224	8e-13	0.026427777 unit increase	DNAH2	GCST90002402	32888494
PLT	rs11077359	17:78347880	1e-09	0.016756957 unit increase	SOCS3,LINC01993	GCST90002402	32888494
PLT	rs35202212	17:7853693	4e-13	0.0206 unit decrease	KDM6B	GCST90018969	34594039
PLT	rs75623217	17:7856257	2e-11	0.08299012 unit decrease	TMEM88,NAA38	GCST90002402	32888494
PLT	rs74252293	17:7874549	5e-11	0.01959 unit decrease	-	GCST90255498	36777999
PLT	rs3816257	17:80100647	2e-09	0.0117 unit decrease	CCDC40,GAA	GCST90018969	34594039
PLT	rs12051781	17:80100669	1e-13	-	CCDC40,GAA	GCST90002361	32888493
PLT	rs12451471	17:80128718	4e-15	0.014921 SD unit decrease	GAA,EIF4A3	GCST90002357	32888493
PLT	rs12451471	17:80128718	1e-12	0.016509362 unit decrease	GAA,EIF4A3	GCST90002402	32888494
PLT	rs8066620	17:835613	4e-12	0.01472 SD unit decrease	NXN	GCST90002357	32888493
PLT	rs56336971	17:835712	2e-08	0.0141 unit decrease	NXN	GCST90018969	34594039
PLT	rs8071462	17:836127	2e-09	0.014762673 unit decrease	NXN	GCST90002402	32888494
PLT	rs636261	18:22496180	3e-09	0.01534086 unit increase	RPS4XP18,ATP7BP1	GCST90002402	32888494
PLT	rs178010	18:22525599	4e-11	-	ATP7BP1,RPS4XP18	GCST90002361	32888493
PLT	rs28588789	18:23075947	4e-09	0.01749 unit increase	-	GCST90255498	36777999
PLT	rs4800449	18:23126253	2e-10	0.06193 unit decrease	-	GCST90255498	36777999
PLT	rs11082304	18:23141009	8e-10	0.02395 unit decrease	-	GCST90255498	22139419
PLT	rs11082304	18:23141009	1e-08	0.0331 unit decrease	-	GCST90255431	24026423
PLT	rs11082304	18:23141009	8e-44	0.05067095 unit decrease	CABLES1	GCST004603	27863252
PLT	rs11082304	18:23141009	5e-11	2.48 10^9/l increase	CABLES1	GCST001337	29403010
PLT	rs11082304	18:23141009	5e-06	3.49 unit decrease	CABLES1	GCST002186	31217584
PLT	rs11082304	18:23141009	2e-170	0.05171 SD unit decrease	CABLES1	GCST90002357	32888493
PLT	rs11082304	18:23141009	5e-27	0.039952 SD units increase	CABLES1	GCST90002358	32888493
PLT	rs11082304	18:23141009	6e-195	-	CABLES1	GCST90002361	32888493
PLT	rs11082304	18:23141009	3e-80	-	CABLES1	GCST90056183	32888494
PLT	rs11082304	18:23141009	1e-19	0.03845 unit decrease	CABLES1	GCST005991	34107879
PLT	rs11082304	18:23141009	1e-26	0.0354627 unit decrease	CABLES1	GCST90018749	34469753
PLT	rs11082304	18:23141009	3e-14	2.9362907 unit decrease	CABLES1	GCST90094627	34553764
PLT	rs11082304	18:23141009	3e-08	3.006085 unit decrease	CABLES1	GCST008039	34594039
PLT	rs11082304	18:23141009	3e-113	0.051080495 unit decrease	CABLES1	GCST90002402	34594039
PLT	rs11082304	18:23141009	1e-07	0.0537 unit increase	CABLES1	GCST90026525	36777999
PLT	rs11082304	18:23141009	5e-134	0.0467 unit decrease	CABLES1	GCST90018969	36777999
PLT	rs11082304	18:23141009	2e-08	0.057 unit decrease	CABLES1	GCST90271311	37538507
PLT	rs118027429	18:23165104	1e-09	-	CABLES1	GCST90056183	34469753
PLT	rs58250486	18:23224219	2e-13	0.0221 unit increase	-	GCST90255498	36777999
PLT	rs8098454	18:24883533	3e-13	0.023816 SD unit increase	LINC01915,LINC01894	GCST90002357	32888493
PLT	rs8098454	18:24883533	4e-12	0.02780668 unit increase	LINC01915,LINC01894	GCST90002402	32888494
PLT	rs62085764	18:24891593	6e-14	-	LINC01915,LINC01894	GCST90002361	32888493
PLT	rs16977972	18:44400536	3e-16	0.04485388 unit increase	LINC01478	GCST004603	27863252
PLT	rs75957619	18:44415539	1e-23	0.0255 unit increase	LINC01478	GCST90018969	34594039
PLT	rs9947269	18:44428428	1e-19	0.030502511 unit increase	LINC01478	GCST90002402	32888494
PLT	rs11082383	18:44434514	3e-17	0.0911687 SD units increase	LINC01478	GCST90281199	32888493
PLT	rs11082383	18:44434514	1e-35	0.034007 SD unit increase	LINC01478	GCST90002357	37596262
PLT	rs1511754	18:44463986	2e-14	0.033297 SD units decrease	LINC01478	GCST90002358	32888493
PLT	rs76537328	18:44492208	2e-15	0.03149 unit decrease	-	GCST90255498	34594039
PLT	rs76537328	18:44492208	2e-12	0.0272491 unit increase	LINC01478	GCST90018749	36777999
PLT	rs11082395	18:44492751	7e-44	-	LINC01478	GCST90002361	32888493
PLT	rs17841683	18:44504548	5e-12	0.03424 unit increase	LINC01478	GCST005991	29403010
PLT	rs1511762	18:44539359	2e-11	0.10422 unit decrease	-	GCST90255498	36777999
PLT	rs7232918	18:44569779	4e-10	0.018413069 unit increase	LINC01478	GCST90002402	32888494
PLT	rs57259994	18:45982235	3e-10	0.020953454 unit increase	PSTPIP2,EPG5	GCST90002402	32888494
PLT	rs7244810	18:45986996	7e-16	-	PSTPIP2	GCST90002361	32888493
PLT	rs7244810	18:45986996	7e-14	0.0178 unit increase	PSTPIP2	GCST90018969	34594039
PLT	rs755467826	18:46265918	2e-15	0.016328 SD unit decrease	C18orf25	GCST90002357	32888493
PLT	rs67466227	18:48051928	5e-10	-	ZBTB7C	GCST90002361	32888493
PLT	rs12458093	18:51152780	2e-09	0.02285713 unit increase	SRSF10P1,SMAD4	GCST004603	27863252
PLT	rs8090527	18:51257657	6e-12	-	RNU1-46P,MEX3C	GCST90002361	32888493
PLT	rs398032829	18:51443744	3e-09	0.0169 unit decrease	LINC01630	GCST90018969	34594039
PLT	rs71173313	18:51443754	2e-12	0.01768 SD unit decrease	LINC01630	GCST90002357	32888493
PLT	rs71173313	18:51443754	1e-10	0.017829264 unit decrease	LINC01630	GCST90002402	32888494
PLT	rs4445975	18:54931103	8e-11	0.014 unit decrease	CCDC68	GCST90018969	34594039
PLT	rs1344011	18:54937957	9e-27	0.03573 unit increase	-	GCST90255498	36777999
PLT	rs199681604	18:54945539	7e-11	0.015966 SD unit decrease	CCDC68	GCST90002357	32888493
PLT	rs2187416	18:54975128	1e-14	-	LINC01929,CCDC68	GCST90002361	32888493
PLT	rs8099014	18:58442627	6e-06	-	MIR122HG,NEDD4L	GCST001061	21507922
PLT	rs41292412	18:58451126	4e-14	0.066791 SD unit increase	MIR3591,MIR122,MIR122HG	GCST90002357	32888493
PLT	rs41292412	18:58451126	3e-11	-	MIR3591,MIR122,MIR122HG	GCST90002361	32888493
PLT	rs41292412	18:58451126	5e-12	0.0728078 unit increase	MIR3591,MIR122,MIR122HG	GCST90002402	32888494
PLT	rs41292412	18:58451126	2e-11	0.0708 unit increase	MIR3591,MIR122,MIR122HG	GCST90018969	34594039
PLT	rs72969820	18:59677958	1e-22	0.029062 SD unit decrease	CCBE1	GCST90002357	32888493
PLT	rs72969820	18:59677958	6e-21	-	CCBE1	GCST90002361	32888493
PLT	rs72969820	18:59677958	2e-15	0.028842488 unit decrease	CCBE1	GCST90002402	32888494
PLT	rs72969820	18:59677958	4e-14	0.0279 unit decrease	CCBE1	GCST90018969	34594039
PLT	rs17758695	18:63253621	5e-10	0.133723 SD units decrease	BCL2	GCST90281199	27863252
PLT	rs17758695	18:63253621	1e-10	0.06906938 unit decrease	BCL2	GCST004603	32888493
PLT	rs17758695	18:63253621	1e-28	0.063292 SD unit decrease	BCL2	GCST90002357	32888493
PLT	rs17758695	18:63253621	4e-27	-	BCL2	GCST90002361	32888494
PLT	rs17758695	18:63253621	1e-15	-	BCL2	GCST90056183	34469753
PLT	rs17758695	18:63253621	4e-25	0.06898938 unit decrease	BCL2	GCST90002402	34594039
PLT	rs17758695	18:63253621	5e-15	0.0534 unit decrease	BCL2	GCST90018969	37596262
PLT	rs2298582	18:677621	3e-47	0.09374 unit decrease	-	GCST90255498	36777999
PLT	rs1610554	18:69857120	7e-50	0.107091 SD units increase	CD226	GCST90281199	37596262
PLT	rs56249713	18:69866096	1e-11	0.012816 SD unit decrease	CD226	GCST90002357	32888493
PLT	rs56249713	18:69866096	1e-12	-	CD226	GCST90002361	32888493
PLT	rs1788100	18:69873487	6e-13	0.0167 unit increase	CD226	GCST90018969	34594039
PLT	rs1124980	18:69881391	8e-10	0.014225697 unit decrease	CD226	GCST90002402	32888494
PLT	rs558729332	18:70060967	8e-24	0.340025 SD units increase	RTTN	GCST90281199	37596262
PLT	rs634687	18:75195005	7e-16	-	PTGR3,ZNF407	GCST90002361	32888493
PLT	rs142316985	18:75196913	1e-14	0.03524241 unit decrease	PTGR3	GCST90002402	32888494
PLT	rs658974	18:75198266	3e-18	0.032804 SD unit decrease	PTGR3	GCST90002357	32888493
PLT	rs632157	18:75199593	3e-09	-	PTGR3	GCST90056183	34469753
PLT	rs632157	18:75199593	8e-14	0.0351 unit decrease	PTGR3	GCST90018969	34594039
PLT	rs9951002	18:75714968	2e-09	0.0162451 unit increase	LINC01898,LINC01893	GCST90002402	32888494
PLT	rs143068679	18:79471946	2e-08	0.0498 unit increase	NFATC1	GCST90018969	34594039
PLT	rs4121508	18:813553	2e-11	0.016505243 unit increase	YES1,BOLA2P1	GCST90002402	32888494
PLT	rs4121508	18:813553	1e-13	0.0151 unit increase	YES1,BOLA2P1	GCST90018969	34594039
PLT	rs9967110	18:822872	2e-12	-	BOLA2P1,YES1	GCST90002361	32888493
PLT	rs680478	18:9609959	3e-14	0.0638269 SD units decrease	PPP4R1	GCST90281199	37596262
PLT	rs11315757	18:9617730	9e-16	0.020819888 unit increase	PPP4R1-AS1	GCST90002402	32888494
PLT	rs583306	18:9617744	3e-25	0.021737 SD unit increase	PPP4R1-AS1	GCST90002357	32888493
PLT	rs671339	18:9618007	2e-12	-	PPP4R1-AS1,RNU6-903P	GCST90056183	34469753
PLT	rs11300430	18:9618466	4e-18	0.0229 unit increase	PPP4R1-AS1	GCST90018969	34594039
PLT	rs7234128	18:9620649	3e-25	-	LINC02856,PPP4R1-AS1	GCST90002361	32888493
PLT	rs34536443	19:10352442	7e-13	0.06135247 unit decrease	TYK2	GCST004603	27863252
PLT	rs34536443	19:10352442	1e-38	0.061607 SD unit decrease	TYK2	GCST90002357	32888493
PLT	rs34536443	19:10352442	8e-37	-	TYK2	GCST90002361	32888493
PLT	rs34536443	19:10352442	1e-30	0.06414211 unit decrease	TYK2	GCST90002402	32888494
PLT	rs34536443	19:10352442	2e-22	0.0551 unit decrease	TYK2	GCST90018969	34594039
PLT	rs553314025	19:10576094	1e-12	0.02596456 unit decrease	AP1M2	GCST004603	27863252
PLT	rs1865065	19:10613326	8e-11	0.014805264 unit increase	SLC44A2	GCST90002402	32888494
PLT	rs2360742	19:10629898	2e-09	0.02757 unit decrease	SLC44A2	GCST005991	29403010
PLT	rs3843750	19:10637397	5e-17	0.02824 unit decrease	-	GCST90255498	36777999
PLT	rs10405617	19:10642292	7e-10	0.021503 unit decrease	SLC44A2	GCST90018749	34594039
PLT	rs11878920	19:1082267	4e-09	0.0127 unit decrease	ARHGAP45	GCST90018969	34594039
PLT	rs139735451	19:11361786	3e-11	0.07164444 unit increase	PLPPR2	GCST90002402	32888494
PLT	rs146207376	19:11366864	2e-15	0.072427 SD unit increase	PLPPR2,SWSAP1	GCST90002357	32888493
PLT	rs111612809	19:11383967	2e-17	-	EPOR	GCST90002361	32888493
PLT	rs4804163	19:11386116	2e-11	0.0639 unit increase	RGL3	GCST90018969	34594039
PLT	rs12985107	19:1163597	1e-11	0.014051 SD unit increase	SBNO2	GCST90002357	32888493
PLT	rs12985107	19:1163597	2e-11	-	SBNO2	GCST90002361	32888493
PLT	rs112858709	19:12849612	1e-14	0.037943 SD unit decrease	HOOK2,MAST1	GCST90002357	32888493
PLT	rs7256794	19:12864794	8e-14	-	MAST1,HOOK2	GCST90002361	32888493
PLT	rs34952285	19:12920461	1e-09	0.017069757 unit decrease	FARSA,MIR5695	GCST90002402	32888494
PLT	rs1320212782	19:12941301	9e-10	0.038846172 unit decrease	-	GCST90002402	32888494
PLT	rs1320212782	19:12941301	2e-11	0.0434 unit decrease	-	GCST90018969	34594039
PLT	rs765476509	19:12943813	3e-89	3.04 unit increase	-	GCST90078987	34662886
PLT	rs2306191	19:14032339	9e-12	-	IL27RA	GCST90002361	32888493
PLT	rs2306191	19:14032339	2e-10	0.0199 unit decrease	IL27RA	GCST90018969	34594039
PLT	rs150665764	19:14388802	5e-12	0.054207 SD unit increase	ADGRE5	GCST90002357	32888493
PLT	rs11673209	19:15248342	5e-12	0.020571185 unit increase	BRD4	GCST90002402	32888494
PLT	rs11880801	19:15252241	5e-17	0.020616 SD unit increase	BRD4	GCST90002357	32888493
PLT	rs10411512	19:15300573	9e-15	-	BRD4	GCST90002361	32888493
PLT	rs8109288	19:16074749	2e-08	13.83 unit increase	TPM4	GCST003383	22139419
PLT	rs8109288	19:16074749	5e-10	8.72 10^9 cells/L decrease	TPM4	GCST008047	22423221
PLT	rs8109288	19:16074749	3e-10	11.945 10^9/l increase	TPM4	GCST001337	26805783
PLT	rs8109288	19:16074749	1e-19	11.38798 unit decrease	TPM4	GCST008039	31217584
PLT	rs17708984	19:16083694	8e-27	0.03155 unit decrease	-	GCST90255498	27863252
[truncated: 4,449 more rows]
