# Supplementary material for: Whole-genome Sequencing Association Analysis of Quantitative Platelet Traits in A Large Cohort of β-thalassemia
Source: Genomics Proteomics Bioinformatics. 2024 Sep 27;23(2):qzae065. doi: 10.1093/gpbjnl/qzae065 (PMC12373638; doi:10.1093/gpbjnl/qzae065)
Supplement: qzae065_Supplementary_Data [file qzae065_supplementary_data.zip › Table S3-done.xlsx]

## Sheet: Table S3
Table S3 The results of significant and suggestive genes in gene based association study of PLT and MPV in β-thalassemia cohort
Trait	Gene	Chr	Start	Stop	NSNPS	NPARAM	N	ZSTAT	P
PLT	RSPH10B2	7	6754108	6798775	4	2	916	4.2451	1.09e-05
PLT	CMTM7	3	32391671	32454841	209	27	916	3.989	3.32e-05
PLT	EIF4E3	3	71679289	71754773	194	24	916	3.7208	9.93e-05
PLT	PIEZO2	18	10670134	11148762	1184	131	916	3.7083	0.000104
PLT	TFCP2L1	2	121216587	121285209	143	21	916	3.6727	0.00012
PLT	SLAMF9	1	159951492	159954254	3	2	916	3.5078	0.000226
PLT	KCNV1	8	109963636	109975734	10	4	916	3.4902	0.000241
PLT	AGO1	1	35869791	35924298	26	11	916	3.4473	0.000283
PLT	RIPPLY3	21	37006156	37019659	39	6	916	3.3884	0.000352
PLT	DHX38	16	72093665	72112912	41	4	916	3.388	0.000352
PLT	TXNL4B	16	72084857	72094316	35	5	916	3.3705	0.000375
PLT	GALNTL6	4	171813424	173040408	2038	122	916	3.351	0.000403
PLT	LGMN	14	92703807	92748702	67	18	916	3.3464	0.000409
MPV	RNF144B	6	18277515	18468874	386	24	899	5.0427	2.3e-07
MPV	ISCA1	9	86264546	86282575	23	8	899	4.3432	7.02e-06
MPV	ZCCHC6	9	86287733	86354501	91	13	899	4.1353	1.77e-05
MPV	OSBPL8	12	76351797	76559809	273	13	899	3.5522	0.000191
MPV	SEMA3C	7	80742538	80919351	449	50	899	3.5205	0.000215
MPV	MANSC4	12	27762641	27773083	38	3	899	3.4131	0.000321
MPV	AGAP4	10	45825592	45853877	3	2	899	3.309	0.000468
MPV	NATD1	17	21238870	21253266	11	3	899	3.2977	0.000487
MPV	DEK	6	18224169	18264568	58	8	899	3.2908	0.0005
Note: Start and stop mean the hg38 genomic coordinates. NSNPS, SNPs observed in current GWAS; NPARAM, number of co-variates in the MAGMA model; ZSTAT, probit transform of gene-level P value from GWAS summary statistics; P, observed P value from MAGMA test; GWAS, genome-wide association studies; MAGMA, Multi-marker Analysis of GenoMic Annotation.
